# Supplementary material for: Comparative proteomics reveals the mechanism of cyclosporine production and mycelial growth in Tolypocladium inflatum affected by different carbon sources
Source: Front Microbiol. 2023 Dec 8;14:1259101. doi: 10.3389/fmicb.2023.1259101 (PMC10757567; doi:10.3389/fmicb.2023.1259101)
Supplement: Supplementary file 1 [file Data_Sheet_1.zip]

Archive with 7 entries (7 files):
- Supplementary figures.pdf
- Supplementary Table 1.XLSX
- Supplementary Table 2.XLSX
- Supplementary Table 3.XLSX
- Supplementary Table 4.XLSX
- Supplementary Table 5.XLSX
- Supplementary Table 6.XLSX
