# Supplementary material for: Comparative proteomics reveals the mechanism of cyclosporine production and mycelial growth in Tolypocladium inflatum affected by different carbon sources
Source: Front Microbiol. 2023 Dec 8;14:1259101. doi: 10.3389/fmicb.2023.1259101 (PMC10757567; doi:10.3389/fmicb.2023.1259101)
Supplement: Supplementary file 1 [file Data_Sheet_1.zip › Supplementary Table 1.XLSX]

## Sheet: Sheet1
CsA standard curve
Weight(μg)	Peak area(mAU)
10	29161.1
5	15369.9
2.5	6758.6
1	2483.7
0.5	965.4
0.25	477.7
0.1	288
Day	DW mycelium (mg/5ml fermentation broth)							Day	Average		Day	Standard deviation
	Fru-1	Fru-2	Fru-3	Suc-1	Suc-2	Suc-3			Fru	Suc		Fru	Suc
4	19.17	21.59	15.7	18.35	18.59	17.34		4	18.82	18.0933	4	2.96056	0.66335
5	20.68	22.55	23.36	25.74	25.97	30.28		5	22.1967	27.33	5	1.37449	2.55736
6	20.91	24.05	29.81	40.07	41.19	32.46		6	24.9233	37.9067	6	4.51382	4.75008
7	35.45	21.87	24.07	35.54	34.82	31.62		7	27.13	33.9933	7	7.28881	2.08666
8	39.33	54.81	47.53	48.28	41.01	38.38		8	47.2233	42.5567	8	7.74456	5.12802
9	60.7	49.79	53.04	44.72	46.96	35.53		9	54.51	42.4033	9	5.60158	6.05693
Day	Peak area(mAU)						Day	Weight(μg)						Day	Average Weight(μg)			(μg CyA/g DW mycelium）
	Fru-1	Fru-2	Fru-3	Suc-1	Suc-2	Suc-3		Fru-1	Fru-2	Fru-3	Suc-1	Suc-2	Suc-3		Fru	Suc		Fru	Suc
4	74.7	1229.4	1065	477.3	268.7	296.9	4	0.12151	0.510023	0.454709	0.25697	0.186784	0.196272	4	0.362081	0.213342		362.081	213.342
5	2803.3	2475.5	3783.6	622.9	446.6	479.4	5	1.03958	0.929289	1.36942	0.305959	0.24664	0.257676	5	1.11276	0.270092		1112.76	270.092
6	9399.4	14628.1	10016.9	1357.5	1070.8	2813.8	6	3.25892	5.01818	3.46669	0.553124	0.45666	1.04311	6	3.9146	0.6843		3914.6	684.3
7	12096.8	17025.5	9460	4349.7	2806.3	5401.5	7	4.1665	5.82482	3.27931	1.55989	1.04059	1.91378	7	4.42354	1.50475		4423.54	1504.75
8	9431.8	14098.7	10554.5	2933.1	2775.3	4605.6	8	3.26982	4.84006	3.64757	1.08325	1.03016	1.64599	8	3.91915	1.25313		3919.15	1253.13
9	9514	14105.1	9800.6	2557.5	2752.8	3661.1	9	3.29748	4.84221	3.39391	0.956879	1.02259	1.3282	9	3.84453	1.10256		3844.53	1102.56
Day	（μgCsA/mgDW mycelium）
	Fru-1	Fru-2	Fru-3	Suc-1	Suc-2	Suc-3
4	0.12151	0.510023	0.454709	0.25697	0.186784	0.196272
5	1.03958	0.929289	1.36942	0.305959	0.24664	0.257676			Day	CsA production (μg CsA/5 ml）		Day	Standard deviation
6	3.25892	5.01818	3.46669	0.553124	0.45666	1.04311				Fru	Suc		Fru	Suc
7	4.1665	5.82482	3.27931	1.55989	1.04059	1.91378			4	6.87953	3.84015	4	3.99319	0.685433
8	3.26982	4.84006	3.64757	1.08325	1.03016	1.64599			5	24.4808	7.29248	5	5.03816	0.851795
9	3.29748	4.84221	3.39391	0.956879	1.02259	1.3282			6	97.8649	26.0034	6	24.0341	11.9496
Day	（μgCsA/gDW mycelium）								7	119.436	51.1616	7	34.886	14.9327
	Fru-1	Fru-2	Fru-3	Suc-1	Suc-2	Suc-3			8	184.2	52.6316	8	38.5207	14.3327
4	121.51	510.023	454.709	256.97	186.784	196.272			9	211.449	47.4099	9	47.5947	8.52068
5	1039.58	929.289	1369.42	305.959	246.64	257.676
6	3258.92	5018.18	3466.69	553.124	456.66	1043.11
7	4166.5	5824.82	3279.31	1559.89	1040.59	1913.78
8	3269.82	4840.06	3647.57	1083.25	1030.16	1645.99
9	3297.48	4842.21	3393.91	956.879	1022.59	1328.2
Day	（DW mycelium mg/5ml）		Day	(μg CsA/5 ml）
	Fru	Suc		Fru-1	Fru-2	Fru-3	Suc-1	Suc-2	Suc-3
4	19	18	4	2.30869	9.69044	8.63947	4.62546	3.36211	3.5329
5	22	27	5	22.8708	20.4444	30.1271	8.26089	6.65929	6.95726
6	25	38	6	81.473	125.455	86.6672	21.0187	17.3531	39.6383
7	27	34	7	112.495	157.27	88.5414	53.0362	35.3801	65.0685
8	47	42	8	153.682	227.483	171.436	45.4967	43.2667	69.1315
9	55	43	9	181.361	266.322	186.665	41.1458	43.9714	57.1126
Day	CsA production rate (μg CsA/5 ml/day）							Day	CsA production rate (μg CsA/5 ml/day）		Day	Standard deviation
	Fru-1	Fru-2	Fru-3	Suc-1	Suc-2	Suc-3			Fru	Suc		Fru	Suc
5	20.5621	10.7539	21.4877	3.63543	3.29718	3.42437		5	17.6012	3.45233	5	5.94798	0.170847
6	58.6022	105.01	56.54	12.7578	10.6938	32.6811		6	73.3842	18.7109	6	27.4084	12.1425
7	31.0223	31.8155	1.87422	32.0174	18.027	25.4301		7	21.5707	25.1582	7	17.0622	6.99919
8	41.1863	70.2127	82.8944	-7.53948	7.88665	4.06303		8	64.7645	1.47007	8	21.3811	8.0333
9	27.6797	38.8389	15.2293	-4.35088	0.704633	-12.0189		9	27.2493	-5.22173	9	11.8107	6.40633
Day	Mycelium production rate (mg DW/5ml/day)							Day	Average mycelium production rate (mg DW/5ml/day)		Day	Standard deviation
	Fru-1	Fru-2	Fru-3	Suc-1	Suc-2	Suc-3			Fru	Suc		Fru	Suc
5	1.51	0.96	7.66	7.39	7.38	12.94		5	3.37667	9.23667	5	3.71966	3.20718
6	0.23	1.5	6.45	14.33	15.22	2.18		6	2.72667	10.5767	6	3.28643	7.28533
7	14.54	-2.18	-5.74	-4.53	-6.37	-0.84		7	2.20667	-3.91333	7	10.8283	2.8161
8	3.88	32.94	23.46	12.74	6.19	6.76		8	20.0933	8.56333	8	14.8196	3.62831
9	21.37	-5.02	5.51	-3.56	5.95	-2.85		9	7.28667	-0.153333	9	13.2844	5.29755
