# Supplementary material for: Comparative proteomics reveals the mechanism of cyclosporine production and mycelial growth in Tolypocladium inflatum affected by different carbon sources
Source: Front Microbiol. 2023 Dec 8;14:1259101. doi: 10.3389/fmicb.2023.1259101 (PMC10757567; doi:10.3389/fmicb.2023.1259101)
Supplement: Supplementary file 1 [file Data_Sheet_1.zip › Supplementary Table 2.XLSX]

## Sheet: Sheet1
ID	Fru-1	Fru-2	Fru-3	Suc-1	Suc-2	Suc-3
TINF00005	3.89821	3.11391	0.0673903	3.61393	3.42774	3.18561
TINF00016	0.513852	0.2527	0.514769	1.04864	0.501806	1.05258
TINF00041	0.30838	0	0.146356	0.364386	0.32392	0.353216
TINF00048	0.83094	0.280321	0.368426	0	0	0
TINF00093	0	0.0518953	0	0	0	0
TINF00103	0.18265	0.245244	0.534019	1.35557	2.0252	2.59559
TINF00107	0	0	0.242395	0.174645	0.218668	0.247363
TINF00108	1.42354	0.782062	1.90361	3.04253	0.887127	0.618509
TINF00109	0	0	0	0	0	0
TINF00110	0	0	0	0	0	0
TINF00113	0	0	0	1.04209	0	0
TINF00115	25.0079	24.6075	24.0598	53.9324	56.4511	52.0544
TINF00116	0.0621856	0	0	0	0	0
TINF00117	0	0	0	0	0	0
TINF00135	0	0	0	0.375299	0	0
TINF00136	0	0	0	0.283138	0.237968	0.133341
TINF00137	0.102026	0	0.0442963	0	0	0.0676887
TINF00138	0.390424	0.311987	0.410901	0.692879	0.549667	0.676701
TINF00140	2.11482	2.54599	3.44125	0.578068	0.206529	1.32479
TINF00144	0.215016	0.224131	0.250411	0.360489	0.499581	0.280073
TINF00145	0.298875	0.25439	0.243137	0.246676	0.224854	0.202889
TINF00146	1.02486	1.23083	1.02952	1.56286	1.262	2.00163
TINF00147	0.261854	0.144655	0	0	0.188823	0
TINF00154	6.12014	1.06723	2.90134	4.47499	1.00625	29.775
TINF00156	6.67358	7.69034	5.89025	9.16438	7.53999	8.22193
TINF00159	4.82556	3.37899	6.37259	0.354428	0.0264813	0.52656
TINF00166	3.11006	2.67502	2.33759	3.31398	2.10161	3.02755
TINF00171	86.3812	92.1375	80.7294	108.705	79.7872	70.3736
TINF00174	0.676306	0.837971	1.12324	0	0	0.0324874
TINF00179	0	0.215771	0.309812	0.166263	0.185465	0.277793
TINF00187	7.30898	5.87509	6.33111	7.71701	6.97357	7.28907
TINF00188	0.128259	0.21856	0.298945	0.613788	0.584579	0.864825
TINF00190	0	0	0	0.0510539	0	0
TINF00191	0.40826	0.34853	0.336845	0.296159	0.351837	0.250958
TINF00193	0.238571	0.251686	0.040147	0.44889	0.149825	0.300602
TINF00206	1.20848	2.49401	3.47372	0.123909	0	0.357516
TINF00211	52.0654	47.7997	50.9171	64.4051	79.8078	63.0132
TINF00212	145.557	133.905	112.504	177.663	134.974	129.204
TINF00216	0.898045	0.551791	1.52328	0.686019	0	0.84544
TINF00217	4.71942	4.43149	5.14161	6.12553	6.29591	4.88332
TINF00219	0.485538	1.01309	0.247485	0.68446	0.720082	0.500089
TINF00221	0.642118	0.614101	0.363536	0.488532	0.379361	0.392075
TINF00222	0	0	1.05738	0	0	0
TINF00224	0	0	0.0898738	0.112678	0	0
TINF00228	0	0	0	0.0406105	0	0
TINF00232	0.552709	0.102566	0.261619	0.999563	0.262993	0.467721
TINF00234	47.4399	50.0209	75.8199	45.9167	50.8864	51.4037
TINF00236	0	0	0	0.840172	0.856437	0
TINF00237	3.16316	3.19764	2.60951	2.08687	1.74013	3.01812
TINF00245	0	0	0	0	0	0
TINF00247	0.445418	0.197381	0.262367	0	0	0
TINF00251	0.116335	0	0.117694	0	0	0.101322
TINF00255	0	0.0385761	0	0	0	0
TINF00257	0.0604098	0.0438442	0	0.128966	0.099849	0
TINF00258	231.283	221.375	206.68	282.015	241.229	225.505
TINF00265	0.107998	0.0851326	0.2035	0.0927102	0.0728115	0.0999034
TINF00267	8.61672	5.7566	10.6339	0.535726	0.181737	0.909388
TINF00268	0	0.115653	0	0.138582	0.151589	0.0959522
TINF00280	0.139333	0.275771	0.214248	0.146807	0.173951	0.224005
TINF00296	23.3611	23.0645	19.664	20.8163	21.2146	24.4615
TINF00298	0.46492	0.835548	0.697816	0.99763	1.17487	0.324822
TINF00306	0	0	0	0	0	0
TINF00308	0.255578	0.421827	0.278746	0.446564	0.252427	0.510948
TINF00316	58.0873	36.6494	39.2305	101.677	133.999	74.6286
TINF00318	0.076364	0.177617	0	0	0	0
TINF00321	6.75592	4.73964	5.29791	8.8769	8.92963	10.7256
TINF00324	0	0.223306	0	0.61158	3.3976	5.44029
TINF00327	1.55503	1.01237	1.05504	0.06055	0	0
TINF00336	15.1075	13.219	15.6209	17.0529	20.2808	21.6585
TINF00337	10.3446	7.99018	7.05764	17.51	17.3683	22.4495
TINF00341	0.725062	0.188766	1.09438	0	0	0
TINF00344	8.19075	6.25781	12.0273	10.6616	4.99499	7.63443
TINF00345	0.236846	0.653807	2.00254	1.01596	0.626763	0.590152
TINF00351	31.0494	35.1869	44.1868	2.91638	1.12001	4.69704
TINF00352	4.46747	4.54219	3.37118	4.40771	6.14748	4.74161
TINF00357	0	0.0531463	0.0515897	0.0980544	0	0.0533096
TINF00366	10.0172	11.9234	7.94469	13.2396	12.1229	13.3356
TINF00370	0.66068	0.545565	0.540505	2.8499	1.4219	0.996435
TINF00372	1.10092	0.844714	0.933338	1.83231	2.05857	1.86393
TINF00374	0	0	0.114067	0	0	0
TINF00377	1.61675	0.695057	2.6208	0	0	0
TINF00381	0	0	0	0.224757	0	0
TINF00383	0.779136	0.766416	0.544653	1.31473	0	0.602614
TINF00384	2.54534	2.54828	0.810233	2.44182	1.29729	0.703558
TINF00387	2.16157	1.78357	2.22323	2.22094	2.28905	2.28907
TINF00388	0.193257	0.348596	0.188712	0.0642617	0.302156	0.12988
TINF00396	0.24119	0.164995	0.147645	0.148678	0.632345	0.335383
TINF00399	0.434188	0.44256	0.963463	1.59572	1.36286	1.23106
TINF00401	2.03475	2.44956	1.36898	1.37241	1.13285	0.528119
TINF00404	3.63906	3.0525	4.71084	6.11667	5.44511	6.03922
TINF00407	2.66917	2.66193	1.40204	3.10358	1.82698	2.49681
TINF00408	5.34204	2.88216	2.82646	10.7508	7.42122	5.25936
TINF00412	2.47693	0.278147	0.474678	4.09479	3.31919	0.444133
TINF00420	0	0	0	0	0	0
TINF00421	0	0	0	0.0958157	0	0
TINF00422	2.99997	3.03633	7.3816	0	3.16821	3.30667
TINF00426	3.02214	0.536648	1.35535	1.19481	0.986886	0.975713
TINF00428	1.70279	0.281571	2.07494	0.30845	0	0.699599
TINF00429	2.25532	2.91666	6.80182	24.9501	7.53931	10.7553
TINF00432	0	0	0	0	0	0.0205229
TINF00438	0.719681	0.230717	1.41433	5.01098	3.22822	8.2145
TINF00439	18.4407	18.4393	21.3359	22.9396	23.2448	21.9964
TINF00440;TINF02151	2.00674	1.74075	1.75433	2.62896	2.69791	2.73373
TINF00443	0.110027	0.113447	0.0280068	0.105089	0.0473148	0.040049
TINF00452	2.55137	1.55548	1.45702	2.04328	1.91473	2.7572
TINF00455	0.685837	0	0	0.272262	0.735324	0.233118
TINF00459	0.0591299	0.0857283	0.189032	0.229558	0.113471	0.252317
TINF00460	17.4844	19.526	15.1486	25.729	24.2149	17.0989
TINF00461	0	0	0	0	0	0
TINF00465	0.214238	0.216825	0.237539	0	0	0
TINF00466	0	0	0	0	0	0
TINF00470	5.07103	1.85191	3.6737	0.106928	0	0.186973
TINF00471	0.931954	1.57139	1.12544	2.28143	1.68733	1.99257
TINF00473	0	0.140196	0	0	0	0
TINF00474	0	0	0	0	0.0799245	0
TINF00477	1.18242	1.20674	1.34968	1.19294	1.42197	1
TINF00478	0.121678	0.104183	0.112364	0.118234	0.0505788	0
TINF00494	1.04795	0.913191	0.990315	0.925168	0.328356	0.643167
TINF00495	3.53318	3.59502	3.10747	0.973248	3.76979	4.22735
TINF00499	0.0844685	0.0877512	0.235863	0.0709466	0	0
TINF00503	0	0	0	0	0	0.362032
TINF00504	1.9976	2.09152	0.355721	0.394824	1.7849	1.1527
TINF00505	0	0	0	0	0.0561785	0
TINF00507	0.769864	0.394481	0.701757	0.236312	0.0951734	0.125743
TINF00511	2.18174	1.48556	0.960991	2.05057	2.46742	1.9567
TINF00514	0.843907	2.16851	1.03807	2.53305	2.32269	2.584
TINF00516	0.0883587	0.0324131	0.0551446	0.135252	0.0942739	0.208393
TINF00517	0.421493	0.305578	0.309572	0	0	0
TINF00521	21.6326	23.6046	22.6451	33.5358	34.1428	28.8414
TINF00522	7.25322	6.32412	6.24948	11.7373	8.6392	8.28431
TINF00524	0.956268	0	0.287369	0.346009	0.196897	0
TINF00525	3.54848	4.16995	4.85659	2.62559	1.27861	1.88785
TINF00528	0.0738743	0	0	0.199607	0	0.10228
TINF00534	0	0	0	0	0	0
TINF00536	3.95889	2.62337	3.60069	0.15434	2.007	0.829843
TINF00548	0.112718	0.0905139	0.693541	0.0963333	0.142623	0.0590664
TINF00555	0	0	0	0	0	0.0863785
TINF00557	0	0	0	0.195186	0	0
TINF00560	42.4865	42.2815	23.4654	40.9379	45.9677	38.551
TINF00561	0.778941	0.261722	0.631588	0.331011	0.329749	0.246138
TINF00562	0	0.235083	0.287549	0.254602	0.218222	0.172512
TINF00566	29.3675	56.5912	42.4434	39.8965	21.2249	23.9201
TINF00568	0	0	0	0.501316	0.685335	0.283474
TINF00569	0	0	0	0	0	0.0281432
TINF00571	0.367102	0.342403	0.752655	0.269762	0.422094	0.320128
TINF00573	62.1253	52.5938	50.684	54.0409	48.2204	47.4621
TINF00576;TINF03924	217.597	301.303	85.2648	113.22	96.3749	81.6548
TINF00577	9.32733	11.4403	6.06179	18.5077	24.7724	19.6116
TINF00579	0.904205	0.948543	0.943892	0.96458	1.4977	1.43308
TINF00582	8.74769	10.1087	10.2946	12.6958	11.5517	11.5664
TINF00583	7.19097	14.3306	10.9044	16.5191	14.2327	15.8861
TINF00586	33.8723	30.2318	44.993	21.7274	20.9564	28.7507
TINF00593	0.47709	0.409172	0.530519	0.348079	0.516478	0.515508
TINF00597	8.7224	6.1234	8.72954	8.25767	7.46996	7.85651
TINF00608	0	0.137931	0	0.135707	0.164504	0
TINF00616	77.9719	62.743	59.7101	52.1807	47.781	48.0422
TINF00619	15.3564	16.3247	11.6853	16.0476	13.3272	13.0125
TINF00625	1.70091	1.3801	1.74765	2.71159	3.31974	2.52117
TINF00627	0	0.0421211	0.768152	0	1.07264	1.03149
TINF00628	0	0	0	0	0	0
TINF00629	0.077933	0.11456	0.0434667	0.0854203	0.179046	0.271264
TINF00632	15.0005	17.1771	9.28996	18.3325	9.56746	14.4712
TINF00634	1.01345	1.87699	2.41574	3.32178	1.99581	2.65055
TINF00641	0.0354595	0.0364131	0	0.326391	0.312441	0.125007
TINF00644	6.98674	7.97643	8.0676	10.5693	8.5472	3.30325
TINF00647	0	0	0	0	0	0.450156
TINF00676	0	0	0.179554	0.362447	0.508328	0.487299
TINF00677	0.506954	0.216498	0.750518	0.968197	0.440494	1.32182
TINF00678	1.13087	1.58219	1.56877	0.531885	1.19183	1.53179
TINF00680	0	0	0	0	0.265342	0
TINF00683	26.5199	22.5178	23.8087	24.6882	34.3028	31.3881
TINF00685	0.31452	0.096275	0.109899	0.469275	0.451411	0.458422
TINF00686	0	0	0	0.21602	0.179224	0
TINF00687	0	0	0	0	0	0
TINF00692	0.0779071	0.295791	0.251239	0.0950673	0.260233	0.242885
TINF00693	0.0617914	0.0495764	0.0625549	0.128162	0.101263	0.124792
TINF00700	2.1512	1.11391	1.2611	2.27095	0.990045	1.47074
TINF00701	3.75233	3.48452	4.64939	5.03617	3.85266	5.87478
TINF00705	0	0	0	0.407078	0	0.905006
TINF00707	73.187	73.4403	43.9182	98.2103	64.4216	77.9115
TINF00708	2.16643	2.09028	2.18289	2.88769	2.89344	2.71368
TINF00709	0.763056	0.4182	0.77924	0	0	0.613614
TINF00710	105.534	112.89	89.7068	85.2332	104.936	91.0428
TINF00711	0.909327	0.728642	0	0	0	0
TINF00713	0.202749	2.41722	0.130666	0	0.206756	0.12578
TINF00716	0.151016	0.505375	0.445541	0.933587	0.900721	0.188852
TINF00723	0	0	0	0.0547088	0	0
TINF00725	0.754822	1.01146	0.511549	1.24788	0.532757	0.863488
TINF00726	1.45123	0	0	7.63532	7.55304	4.7217
TINF00727	0.920478	0.702848	0.850311	1.94001	2.0712	1.05645
TINF00729	90.6798	81.6039	81.7046	91.7186	99.794	96.0859
TINF00730	0.720005	0.576556	0.226211	0.591812	0.538963	0.471962
TINF00755	0.206724	0.261584	0.337299	0.388476	0.285692	0.212381
TINF00760	1.04568	1.11169	1.20573	2.17941	1.79197	1.98366
TINF00762	139.676	134.822	120.8	132.502	120.185	120.254
TINF00764	0	0	0	0.0551347	0.0420584	0
TINF00775	0.245716	0	0	0	0	0
TINF00777;TINF00036	0.0679807	0	0.368192	0.342492	0.442863	0.229597
TINF00784	79.4567	121.309	71.8456	120.454	137.048	67.4079
TINF00786	13.7219	14.2573	13.8207	24.7774	25.3175	25.609
TINF00801	0.891302	0.239417	0.557364	0	0	0
TINF00809	1.76289	1.20773	3.39202	3.24121	3.06076	3.77696
TINF00828	0	0	0.0545194	0	0	0
TINF00841	2.92904	3.06704	2.5363	1.4465	0.859458	1.38035
TINF00846	28.3541	26.0766	29.4282	14.2436	12.1902	13.2672
TINF00851	0.497967	0.588406	0.478392	0.847156	6.27559	0
TINF00865	0	0.0776105	0	0.136537	0.155379	0.132813
TINF00871	0.106869	0.151103	0.076361	0	0	0
TINF00876	5.08484	5.21755	1.85893	2.12902	1.20886	0.463696
TINF08095;TINF00915	0.240646	0	0.196193	0	0.240577	0.21071
TINF00930	0.619023	0	0	0.106535	0	0
TINF00932	0.127708	0.242285	0.0833612	0.204078	0.244415	0.326775
TINF00945	0	0	0.147285	0	0	0.237463
TINF00969	0.0833533	0	0	0.312884	0.52541	0.304241
TINF00972	0.175725	0.682815	0.149235	0.847281	0	0.119615
TINF00978	90.8354	80.8183	93.1134	68.3587	91.5345	62.5616
TINF01021	0.292625	0.265578	0.306052	0	0	0.219303
TINF01022;TINF00026	0.0618465	0	0.0902745	0	0.0227127	0.0539825
TINF01031	8.67896	8.10606	7.24334	8.63931	7.6622	6.99733
TINF01039	0.0676046	0.228805	0	0.272094	0.143872	0.147631
TINF01042	0.901871	0.852504	0.363189	1.49264	1.12448	1.15055
TINF01044	0	0	0	0	0.0794851	0
TINF01045	0	0	0.0537098	0	0	0
TINF01047	0	0	0.0903146	0	0	0
TINF01049;TINF09099	1.05022	3.2398	1.61392	0	1.16958	1.90263
TINF01053	0.374779	0.309951	0.554405	0.312522	0.32885	0.477911
TINF01059	0.252589	1.21885	0.353236	2.06005	1.13732	0.574042
TINF01063	0.170915	0.471149	0.316886	0.315827	0.371342	0.230177
TINF01065	2.79917	1.72962	2.13934	3.30113	3.03625	6.3499
TINF01068	5.57078	10.891	10.2004	22.8972	26.1202	25.3684
TINF01071	0	0	0	0	0	0
TINF01074	2.27056	2.89925	4.16064	2.05438	1.0116	1.73299
TINF01076	4.66301	4.57794	4.2569	4.72923	3.99355	4.26003
TINF01080	106.766	96.5892	93.6277	106.828	86.852	89.0077
TINF01082	16.353	12.7031	13.5749	13.2982	12.0281	9.65092
TINF01085	1.24051	0.421061	0.419905	1.20011	0.983934	0.56374
TINF01088	0.284942	0.167797	0	0.185246	0.142636	0.0686854
TINF01090	1.02966	0.586252	1.18222	1.18646	0.487751	0.516503
TINF01093	17.9058	19.4841	16.1592	20.4721	19.0731	20.0037
TINF01094	1.78163	1.16491	2.64164	0.440197	0.0937727	0.384128
TINF01099	0	0	0	0	0.0737796	0
TINF01102	0	0	0	0	0	0
TINF01105	0	0	0	0.185046	0.264202	0
TINF01106	5.27234	4.38043	5.21642	9.78174	9.09784	7.17521
TINF01107	0.2215	0.285519	0.462648	0.440085	0.870992	0.999703
TINF01108	13.1825	13.6707	9.35542	15.0624	13.3656	14.2127
TINF01111	0.173728	0	0.171144	0.388407	0.63608	0.154545
TINF01114	0.455428	0.237388	0.203233	0.615016	0.399355	0.452696
TINF01115	7.7959	8.49689	8.77029	9.54665	7.94713	7.34945
TINF01119	0	0	0	1.12403	0.691315	5.07865
TINF01120	0.307511	0	0	0	0	0.181967
TINF01122	10.2422	7.46121	9.60724	10.5955	13.2921	11.1111
TINF01124	0.0714948	0.163607	0	0.0738838	0.0631617	0.0575921
TINF01125	3.41401	11.1614	2.45408	9.20741	12.7429	6.6247
TINF01133	0	0	0	0	0	0
TINF01135	0	0	0	0	0.120542	0
TINF01136	7.63705	5.8307	5.60824	9.82913	9.49399	10.6826
TINF01138	0	0	0	0.526347	0.418071	0.239193
TINF01139	0	0.0677709	0.0866609	0.114486	0.12254	0
TINF01142	0.103796	0.0888183	0	0.318683	0.48955	0.139179
TINF01144	1.21989	1.60989	0.571077	3.21109	3.45424	3.46502
TINF01146	3.95157	2.77394	3.46984	5.87684	4.91164	3.64758
TINF01147	6.48945	2.69264	1.54198	3.0429	1.94301	2.07865
TINF01148	0	0	0	0	0	0
TINF01151	0	0	0	0	0	0
TINF01154	32.8278	29.8704	26.4077	39.3253	40.079	25.3825
TINF01158	0.129069	0.148484	0.129016	0	0	0
TINF01162	0	0	0	0	0	0
TINF01163	0	0	0	0.879771	0	0.778001
TINF01164	1.07181	0.968576	1.07508	0.8721	0.913285	0.974896
TINF01167	0	0	0	0	0	0
TINF01172	56.1831	54.1375	49.4269	70.6161	51.391	46.7825
TINF01176	9.5536	8.84648	7.9634	12.9041	13.93	13.6111
TINF01178	0.287555	1.0184	1.25389	1.39954	1.52063	1.32338
TINF01181	0.106889	0.0290599	0.0426879	0	0	0
TINF01183	0.503971	0.405774	0	0	0	0
TINF01184	0	0	0	0.122256	0	0
TINF01186	56.0456	68.7725	52.8335	66.014	61.4501	61.4008
TINF01187	0	0	0	0.265646	0.610203	1.10844
TINF01188	4.63001	3.68498	4.52976	5.03685	5.56114	4.87389
TINF01192	0	0	0	0.102962	0	0
TINF01194	1.75427	1.23182	6.20667	2.23048	6.01943	4.97178
TINF01197	0.248465	0.838691	0.566215	1.43047	0.717954	1.9515
TINF01198	0.0415781	0.083856	0.0473589	0.363931	0.470628	0.814765
TINF01199	0.189321	0.235627	0.30861	0.0973747	0	0
TINF01201	0	0	0.173576	0	0	0
TINF01206	0.376938	0.689755	0.846904	0.308793	0.380817	0.464186
TINF01207	0	0	0.173576	0.123871	0.169152	0.198678
TINF01208	2.9385	3.86475	3.23085	2.39598	3.75524	3.28357
TINF01210	1.58382	0.604989	0.671832	0.465303	1.15036	0.0944073
TINF01211	0.226991	0.199797	0.373696	0.695435	0.996292	0.808675
TINF01212	5.64943	6.23077	4.16485	6.66625	7.12118	5.11676
TINF01214	1.03459	0.630861	0.966135	1.14093	0.952626	0.876857
TINF01215	0	0.0487496	0.0650524	0.116968	0.0350203	0.0562218
TINF01223	4.71203	7.49853	4.83121	9.33525	8.73876	7.71093
TINF01224	3.23266	3.12426	3.38648	3.06747	1.68342	1.59499
TINF01225	0	0	0	0	0	0
TINF01227	0	0	0.210848	0.240621	0	0.280325
TINF01229	1.0519	1.50861	1.39744	2.35495	2.05623	1.7956
TINF01230	0	0	0	0	0	0
TINF01231	0	0	0	0.0801696	0.0543419	0.161646
TINF01233	0	0	0.0157171	0	0	0.0318821
TINF01235	0.120349	0.203948	0.127126	0.307851	0.203248	0.210079
TINF01236	0.216793	0.441453	0.432049	0.169793	0.958393	1.15553
TINF01238	0.0607197	0.0668805	0.0429083	0.0849776	0	0.0702629
TINF01239	8.84365	8.65336	9.65467	10.734	6.76725	9.73782
TINF01243	0.115927	0	0.132122	0.0824894	0.118091	0.148581
TINF01244	0	0	0	0	0.210546	0.173849
TINF01245	0.521795	0.419974	1.05611	0.824208	0.716787	0.779709
TINF01246	0	0	0	0	0	0
TINF01248	0	0	0	0	0	0.0602384
TINF01250	0.0615878	0	0.0863269	0.133924	0.0667511	0
TINF01252	0.14854	0	0	0.114505	0.100261	0.0856283
TINF01253	0.139657	0.120354	0.187683	0.285982	0.441607	0.265367
TINF01256	0	0	0	0.100405	0.260364	0.106127
TINF01259	0	0.0241728	0	0.0285451	0.135462	0
TINF01272	1.19227	0.725041	1.44526	2.20972	2.61291	1.21019
TINF01273	0	0.0478664	0	0.0686892	0.0809131	0.0613562
TINF01274	0.743152	0	0	0.23055	0	0.309737
TINF01276	0.107408	0.116511	0.388451	0.318128	0.235503	0
TINF01278	0	0.162488	0.409552	0	0	0
TINF01279	0.453639	0.826579	0.987442	0.341793	0.279327	0.715129
TINF01280	5.96389	4.97879	4.89774	6.17193	6.86646	6.88406
TINF01282	0.530236	0	0	0.372474	0.298867	0
TINF01283	2.75061	2.37859	1.66054	2.43153	3.23838	2.39283
TINF01285	0.370396	0.397054	0.369708	0.680344	0.309633	0.763518
TINF01287	1.31779	1.67784	1.03126	3.06024	2.43646	1.27666
TINF01289	0.259351	0.176576	0.383842	0	0	0.201768
TINF01290	10.5625	15.4442	9.09024	21.6313	16.5651	21.0911
TINF01292	0.502973	0	0	0	0	0.0842766
TINF01293	0	0	0.696413	0	0.854034	0
TINF01295	2.5666	2.05558	1.56389	0.795834	1.34741	1.33163
TINF01296	116.342	98.6514	98.5105	141.108	142.451	129.389
TINF01298	0.488229	0.332236	0.289052	0.536636	0.641545	0.127132
TINF01301	0	0	0.0464585	0.0393134	0.0414089	0
TINF01302	0.791649	0.80982	0.759535	1.35957	0.982492	1.09952
TINF01310	0.91808	0.907169	0.990649	1.48703	1.50292	1.02369
TINF01311	0.233624	0.065327	0.056365	0	0.125101	0.163837
TINF01312	0.352942	0.264491	0.415497	0.249776	0.683982	0.582368
TINF01314	0	0	0	0.331909	0	0
TINF01319	0	0	0.134507	0.363844	0.296752	0
TINF01321	0.162641	0.1982	0	0.308986	0.372757	0.157301
TINF01322	0.269718	0.394514	0.312357	0.772699	0.754411	0
TINF01323	3.62226	4.37414	2.05197	0.919556	7.83248	2.84076
TINF01324	0.0857652	0.0843863	0	0.0831255	0.0743426	0.0911839
TINF01325	0	0.0631797	0.0567945	0	0	0
TINF01326	1.48604	1.37133	1.49736	0.540733	0.301634	1.29627
TINF01330	6.0354	4.92714	3.13226	9.1332	8.41057	5.89624
TINF01332	1.13599	1.68812	1.82319	0.807807	0.759423	0.719972
TINF01333	1.28343	1.49761	1.96981	1.85963	1.80467	1.73968
TINF01335	17.5096	12.0354	12.3305	20.1154	20.3639	19.2499
TINF01336	2.16332	3.58579	2.44299	4.70728	3.29763	3.47512
TINF01337	3.91973	4.28792	3.98811	2.53143	3.03275	4.38042
TINF01338	0.766039	0.63238	0.204155	0.675543	0.559265	0.252377
TINF01342	2.5253	1.52046	1.29564	3.06835	2.84264	1.99896
TINF01352	4.08066	2.73061	3.32803	2.65035	4.88974	3.39966
TINF01359	1.00548	0.966874	1.12284	3.18926	2.58744	2.40307
TINF01360	0.253094	0.142658	0.379788	0.264355	0.260762	0.165523
TINF01363	0.46754	1.42121	2.10434	6.39249	1.89296	2.85651
TINF01364	0	0.139273	0.176581	0.120554	0.189811	0.154932
TINF01366;TINF00925	0	0	0	0.0664941	0.0399114	0
TINF01368	0.515869	0.776105	0	0.784734	0.498435	0.442558
TINF01371	0	0.239306	0	0	0	0
TINF01372	0.111369	0.0912144	0.124554	0.0284285	0.248397	0.0561564
TINF01373	0	0.076563	0	0.0734847	0.0496011	0.0561631
TINF01374	0.914189	0.569538	0.733284	0.675605	0.681037	0.6651
TINF01376	0.510215	0.671358	0.819585	1.4962	0.718229	0.978684
TINF01377	4.03384	3.37303	4.14308	5.09273	2.24415	1.12775
TINF01385	0.423762	2.51581	0.698551	1.09429	1.09049	0.876337
TINF01387	0	0	0	0.0637378	0.0627745	0
TINF01388	18.5995	30.2664	36.387	19.6433	19.4878	27.9048
TINF01389	0	0	0	0	3.71068	0
TINF01391	0.134943	0.336216	0.0974885	1.45934	0.338009	0.89899
TINF01402	0.121697	0.073257	0.310246	0.106934	0.0547957	0.0979798
TINF01403	2.14984	2.30481	1.36678	3.21421	3.05664	2.0508
TINF01405	0.496327	0.45657	0.46371	0.927476	0.514301	0.201263
TINF01406	0.466451	0	0.4553	0	0.563639	0.41224
TINF01407	0.22349	0.12144	0.136537	0.403031	0.304216	0.20485
TINF01410	1.49272	1.50514	1.40592	3.06579	2.77583	0.992201
TINF01412	0.288994	0.845827	0.866408	0.334529	0.387243	0.213644
TINF01414	4.12669	4.75758	5.03059	4.1988	3.21256	4.95811
TINF01416	0	0	0	0	0	0
TINF01421	4.76831	4.83404	3.55815	5.40384	4.95414	6.04189
TINF01423	27.5709	23.691	23.9162	41.6295	27.0367	37.6032
TINF01425	0.280831	0.192943	0.278866	0	0.287497	0
TINF01427	0.344799	0.377296	0.96894	1.10539	0.691109	0.473492
TINF01428	0.349622	0.116209	0	0.255999	0.431349	0.156982
TINF01431	0.170279	0.169394	0.235742	0.179802	0.139375	0
TINF01432	0	0.153486	0	0.0471813	0.183076	0.115634
TINF01438	0	0	0	0	0	0
TINF01441	0.460648	0.28671	0.317814	0.604446	0.579588	0.417625
TINF01442	0.0737446	0.0518494	0.0883107	0.0383924	0.0439856	0.0713131
TINF01446	0.176918	0.0860098	0.120099	0.190216	0.0589324	0.148195
TINF01450	0.0450669	0.115339	0.062752	0.0970691	0.456004	0.357932
TINF01451	0	0	0	0	0	0
TINF01452	0.282536	0.393977	0.337947	0.328261	0.332207	0.306907
TINF01453	0.131702	0.1189	0	0	0	0
TINF01454	0.0842092	0.119548	0	0.48875	0.39895	0.267261
TINF01456	1.38672	0.558671	1.46002	2.62304	1.91569	1.51805
TINF01457	0.257886	0.0904484	0.0892659	0.468134	0.596189	0.179895
TINF01461	0.0888838	0.133964	0.191731	0.0263002	0	0
TINF01466	35.7915	14.0491	34.2816	47.3715	45.1129	35.7479
TINF01471	0	0.156137	0.176735	0.301204	0.121991	0.237901
TINF01473	0.341615	0.352681	0.296687	0.363638	0.394343	0.31914
TINF01474	0.682271	0.73892	0.930132	1.39804	1.67223	1.72259
TINF01475	5.88291	5.16013	3.53063	10.5581	10.4106	7.11267
TINF01476	0.110753	0.135902	0.167998	0.301322	0.585211	0.379345
TINF01479	0.528382	0.24343	0.561238	0.951172	1.23138	0.913399
TINF01516	5.73767	5.52786	3.28361	6.59828	7.79677	5.1458
TINF01521	0.916394	0.243083	0.965801	1.332	0.930518	0.897653
TINF01523	2.02736	1.96111	2.23085	3.05513	2.70223	3.19786
TINF01529	0	0	0	0	0	0
TINF01531	4.987	5.6292	4.70276	5.99782	5.26076	5.41904
TINF01534	0.378941	0.298101	1.11596	0	0	0
TINF01539	1.32279	1.09133	1.34066	0.87684	0.446921	0.570001
TINF01542	1.35047	1.1854	1.88157	0.365733	0.2653	0.290211
TINF01544	19.5416	24.0046	34.8814	15.7109	14.0728	31.8286
TINF01545	0.376756	0.46546	0.319591	0.186755	0.352599	0.219482
TINF01546	0	0	0	0.163806	0.204119	0.195395
TINF01550	0.732259	0.264288	0.721528	0.355787	0.740611	0.705934
TINF01551	3.42296	3.12157	2.06693	6.21483	6.90216	6.86802
TINF01552	0.344403	0.220687	0.159395	0	0	0.125587
TINF01558	0.647084	0.341218	1.66335	2.26228	5.89969	3.01122
TINF01574	0.48653	0.32675	0.790862	0.35497	1.02142	0.714238
TINF01576	0	0	0.151112	0.967573	1.42376	1.52533
TINF01577	3.65403	4.6836	5.0147	0.974682	0.46013	1.2933
TINF01584	2.26168	1.86265	1.18349	4.29683	2.97405	1.93687
TINF01585	0	0.0325394	0.0472914	0	0.0355132	0.214231
TINF01587	5.34859	5.65519	8.98871	7.03791	8.0103	6.99822
TINF01596	1.43819	1.09944	1.11629	2.65166	1.80961	2.47564
TINF01599	0.139929	0.239601	0.0735155	0.53277	0.367765	0.325126
TINF01601	7.10798	6.88052	5.87356	9.6458	11.0093	9.64721
TINF01603;TINF09863	0	0.491849	0.268519	0	0.219629	0
TINF01606	0	0	0.848641	2.16619	1.73869	1.03669
TINF01608	0.112504	0.345696	0.353604	0.110289	0.584579	0.834299
TINF01614	0	0	0	0.136038	0.117398	0
TINF01619	0	0	0	0	0.224456	0
TINF01622	0	0	0	0.160451	0.192111	0.0948232
TINF01624	0.0442267	0.575915	0.0674437	0.0532271	0.0317803	0
TINF01628	142.186	135.077	97.1345	175.268	164.985	108.913
TINF01629	0.211256	0.231293	0.172039	0	0.057737	0.0978238
TINF01632	0.662042	0.402841	0.44987	0.564056	0.107504	0.16273
TINF01634	0	0	0.238514	0.170816	0	0.162998
TINF01635	2.15826	1.87797	1.72594	2.05213	1.37638	2.50468
TINF01636	0.76377	0.599686	0.98791	0.811362	1.11637	0.732308
TINF01637	0	0	0	0	0.0207436	0
TINF01646	0	0	0	0	0	0
TINF01649	0	0	0	0.320473	0.289852	0.29691
TINF01650	4.4628	6.21061	4.51239	8.26079	7.18503	5.89097
TINF01651	0	0	0	0.154028	0	0
TINF01654	3.20543	3.36831	4.35569	8.11861	6.39004	7.47698
TINF01656	0	0	0	0.130039	0.208761	0
TINF01658	0.676306	0.734664	1.09258	1.62541	1.66419	2.38094
TINF01664	0.777774	0.500412	0.636477	1.32277	1.23666	1.04152
TINF01668	0.347671	0.345997	0	0.456891	0	0
TINF01674	0.593964	0.166245	0.617734	1.60707	0.42747	0.184017
TINF01680	0.11015	0	0.0850244	0.191974	0.367058	0.0583482
TINF01685	0.224067	0.0778658	0.0682787	0	0	0
TINF01687	0.0987649	0.120792	0.08795	0.0487092	0.145582	0.0969103
TINF01688	0	0	0	0	0	0
TINF01696	8.03579	6.94795	3.22744	3.13308	8.19911	4.42097
TINF01697	0	0	0.111142	0	0	0.132346
TINF01698	0	0	0	0.0657209	0.116807	0.0424198
TINF01714	72.2339	40.0511	66.4819	39.9339	46.2822	81.3428
TINF01716	0.619665	1.04622	0.08966	0.25946	0.560494	0.638324
TINF01717	0	0.0642861	0.149863	0	0	0
TINF01718	0	0	0	0	0	0
TINF01721	0	0	0	0.133213	0.14059	0.111661
TINF01722	0	0	0	0.0650848	0	0.0789216
TINF01728	0	0	0.216973	0	0	0
TINF01736	0.143904	0.074252	0.270877	0.466968	0.442582	0.532212
TINF01737	0.590579	0.451496	0.782045	0.441937	0.255125	0.32835
TINF01744	43.269	29.7696	39.3073	50.815	39.5125	46.7112
TINF01747	0.873667	0	0.0788591	0	0.736354	0
TINF01750	14.0331	12.3895	9.55648	15.0549	14.4085	11.0911
TINF01751	0	0.0435745	0.261946	0.157315	0	0.0709915
TINF05925;TINF01752	260.045	214.92	231.581	245.529	289.214	275.386
TINF01755	0.0954842	0	0	0	0	0
TINF01756	0	0	0	0.134423	0.148369	0
TINF01758	0.770318	2.1181	1.39824	1.60271	0.795675	5.29263
TINF01763	0	0	0	0	0.228562	0.129256
TINF01764	0	0	0	0	0	0
TINF01766	8.43129	8.95843	5.36678	8.13482	7.53381	10.1315
TINF01767	0.142678	0.327889	1.15336	0.170529	0	0
TINF01779	1.73521	1.4802	4	4.05369	3.31274	1.86668
TINF01788	0.731352	0.952733	0.897268	2.34472	1.79863	1.41162
TINF01796	91.9311	69.0409	96.0724	76.1973	74.9949	49.7163
TINF01799	2.4403	2.61296	1.80055	2.63838	1.95881	0.726322
TINF01804	0.177755	0.072419	0.0550925	0.173266	0.0985857	0.211171
TINF01809	2.89792	3.53735	3.89747	3.74389	11.1727	9.93761
TINF01810	0.379227	0.318953	0.26037	0.721439	0.869138	0.82197
TINF01813	0	0	0	0	0	0.82598
TINF01817	5.13898	4.47568	3.55033	9.42691	5.75421	5.04768
TINF01818	3.31183	3.05846	2.99031	6.0767	7.13285	7.14676
TINF01819	1.81982	1.21159	1.80302	3.13239	2.70216	2.97943
TINF01822	0.0608597	0.0993715	0.210447	0.268178	0.341847	0.222475
TINF01824	3.09443	3.70619	2.86921	2.62428	2.45637	1.51062
TINF01826	76.1046	69.2962	67.4638	86.0314	84.8266	70.2562
TINF01829	0	0	0	0	0	0
TINF01832	0	0	0	7.0772	1.2782	4.76701
TINF01835	0.411243	0.426809	0.209819	0.29281	0.106378	0.834819
TINF01836	0.534165	0.773617	0.559475	0.499052	0.483783	0.575319
TINF01839	0	0	0	0.0734348	0.081229	0.0403097
TINF01842	0.47805	0.362049	0.632389	1.05581	0.582067	0.895425
TINF01848	0	0	0	0	0	0
TINF01852	0	0	0	0.086998	0.0951734	0.0800357
TINF01860	1.3388	1.51967	1.30332	3.01702	3.42321	4.3874
TINF01862	1.20971	0.797709	0.630733	2.68621	2.05836	1.79182
TINF01869	0	0	0	0	0.214837	0.192914
TINF01875	0.15796	0.200583	0.289393	0.917935	0.577487	0.505563
TINF01878	1.04594	1.16151	2.12985	1.25056	1.79561	1.05132
TINF01879	0.0488411	0.0894861	0	0.0969568	0	0.157717
TINF01882	2.11294	2.09755	2.83809	0.653966	0.399073	0.699844
TINF01886	0	0.40345	0	0.21352	0.697494	0.248923
TINF01888	0	0	0.0285091	0	0.0339458	0.0302065
TINF01889	0.20081	1.65303	1.52835	0	1.72537	0
TINF01891	0.0471443	0.124203	0.0761739	0.055106	0.13954	0.293739
TINF01894	0.281752	0.329643	0.315156	0.780182	0.500124	0.52682
TINF01897	0.0369443	0	0.566355	0	0	0
TINF01899	0.868091	0.535149	0.837018	0.688888	0.120439	0.667045
TINF01906	0	0.105545	0.157805	0.239025	0.0954205	0.159811
TINF01909	56.7783	65.7218	45.844	113.426	93.6286	77.7481
TINF01911	0.112847	0.528216	0.108049	0.355762	1.25541	0.579761
TINF01917	0.0284449	0.0656432	0	0.0379764	0	0
TINF01919	0.36305	0	0	0.649164	0.197281	0.141808
TINF01921	0	0.0938069	0	0	0.0805493	0
TINF01922;TINF01789	0.152611	0.219273	0.252154	0	0	0.106826
TINF01925	2.56381	4.6546	1.33291	1.11455	0	0.965983
TINF01927	0.5367	0.16908	0.504909	0.632951	0.566674	0.111742
TINF01930	0	0	0.215396	1.14137	0	0
TINF01931	0.146983	0	0	0	0.203797	0.189817
TINF01933	0	0.757316	0	0	0	0
TINF01938	0.651084	0.498056	0.161519	0.788351	0.749743	0.867276
TINF01939	0.235024	0.238167	0.147799	0.3998	0.298744	0.361534
TINF01943	0.452666	1.4675	1.18095	0.722811	1.069	0.349495
TINF01949	1.44824	1.80936	1.45541	1.31267	1.88774	1.88079
TINF01951	0	0	0	0	0	0.10895
TINF01952	1.86034	2.57309	2.04956	2.02538	2.476	1.76173
TINF01954	0	0	0	0	0	0
TINF01961	0.806691	0.474304	0.314187	0	0	0
TINF01963	2.00331	2.32786	3.43932	1.45148	1.13491	1.91436
TINF01970	0	0.887398	0	0	0	0
TINF01973	4.86297	5.7854	8.37352	11.6687	10.9482	10.1107
TINF01974	0.358952	0.342429	0.507802	0	0	0.399176
TINF01978	19.6823	18.8072	20.2411	19.7231	20.2753	17.7243
TINF01983	0.481356	0	0.22569	0.240047	0.262664	0.207368
TINF01984	1.46393	1.73696	3.47866	10.729	6.16498	4.09782
TINF01987	0	0	0	0	0	0
TINF01990	12.186	8.15908	16.3149	50.5793	32.7669	50.4152
TINF01997	1.26781	1.12871	1.75853	1.91494	2.19808	2.22512
TINF02000	49.2988	54.0288	39.3354	52.7145	65.746	60.1233
TINF02002	0	0	0	0	0	0
TINF02008	0.179421	0.066036	0.147746	0.304714	0.246371	0.132063
TINF02014	5.64976	8.38232	5.87075	7.13457	6.58215	8.19519
TINF02018	1.48864	1.17434	1.56536	1.72674	0.497782	0.945261
TINF02034	4.73414	3.59588	4.31989	3.53916	2.78702	3.15293
TINF02035	0	0	0	0.0424414	0.0698524	0
TINF02038	0.602295	0.606789	2.11055	3.0825	5.30141	3.70789
TINF02042	0.9752	1.76321	1.12711	1.5835	1.87786	1.84529
TINF02043	0.234992	0	0.351767	0.148073	0.120776	0
TINF02044	0.0377755	0.0947692	0.0451526	0.143228	0	0.153647
TINF02050	0.365812	0.179607	0.58119	0.822213	0.386612	6.66214
TINF02051	4.91425	4.87273	6.36637	10.3611	8.26227	11.9682
TINF02057	0	0	0	0	0	0
TINF02062	0	0.324471	0.141908	0.41095	0.642973	0.389646
TINF02063	0.151697	0.0650442	0.500027	0.07389	0.0690216	0.256863
TINF02065	1.14001	1.07247	3.01623	1.00212	0.689942	0.753045
TINF02069	0.163147	0.087856	0.26878	0.722125	0.660975	0.649881
TINF02070	0.491101	0.300124	0.408917	0.619855	0.48379	0.459522
TINF02073	0	0.33111	0	0.300892	0.891933	0.67624
TINF02074	0.996272	0.881309	0.87429	1.62378	1.58387	1.12797
TINF02076	0	0	0	0	0	0
TINF02078	0.0504847	0.0344	0.0352047	0	0	0
TINF02079;TINF09672	2.89124	4.73493	1.82693	3.33487	3.14741	2.86564
TINF02081	0	0.363993	0	0	0	0
TINF02082	4.23983	4.1492	3.40244	5.59023	5.38208	4.74814
TINF02084	0.741401	0.474553	0.679981	1.13096	1.00151	1.50772
TINF02088	71.1901	33.5352	42.0713	64.5984	67.4432	67.9018
TINF02090	0.12256	0.253761	0.318015	0.258207	0.297068	0.429627
TINF02092	2.73738	2.07692	1.77704	3.04134	2.85911	2.74673
TINF02095	0.127961	0.478245	0.157772	0.473173	0	0.357769
TINF02097	0.396687	0.1662	0.319064	0.18673	0.132743	0.15208
TINF02100	0	0	0	0	0	0.247482
TINF02101	0	0.0260314	0	0	0.0686557	0
TINF02102	0	0	0	0.273004	0	0.17269
TINF02103	0.332784	0.455057	0.460484	0.832627	0.543206	0.646784
TINF02104	0.199404	2.21165	2.04208	0.519356	0.456423	0.406387
TINF02105	4.61594	4.10357	4.4979	6.32951	5.73546	5.22386
TINF02109	1.33011	1.1763	1.80442	2.47705	2.21778	2.13183
TINF02111	1.48715	2.17427	2.24601	3.85551	2.41524	2.35628
TINF02112	1.24388	1.27607	0.676508	1.47699	1.44799	1.24265
TINF02113	0.156501	0.147902	0.776434	0	0	0
TINF02117	0.902908	1.38736	0	0.502563	0	0.680801
TINF02119	0	0	0	0	0	0
TINF02120	0.242435	0	0.550504	0	0	0.119311
TINF02123	3.08471	3.08563	4.42215	4.59105	2.93354	3.29204
TINF02125	0.271287	0.236393	0.204736	0.237784	0	0
TINF02126	1.4439	1.86736	1.83134	1.9155	2.43886	2.61468
TINF02127	0	0	0	0.15111	0	0
TINF02132	0	0	0	0.468889	0	0.91481
TINF02133	21.8777	13.9568	22.0693	21.7978	15.0484	18.5094
TINF02134	0	0	0	1.45473	0	0
TINF02139	0	0	0	0.0170198	0.020966	0.0155897
TINF02142	0	0	0	0	0	0
TINF02146	6.35258	6.15889	5.48247	8.20092	7.68967	6.62448
TINF02147	5.18222	5.09957	5.1529	7.389	3.87813	5.06892
TINF02148	0.175421	0	0.485606	0.173485	0.203083	0
TINF02150	2.18718	1.87502	2.10293	1.85464	2.88926	2.75646
TINF02153	0.213227	0.129905	0.112164	0.18446	0.135578	0
TINF02164	38.5088	39.7938	34.6356	37.9739	38.0913	31.9326
TINF02165	2.87756	3.06514	3.15837	3.24177	2.65705	2.8239
TINF02166	0.0239667	0.0169394	0.172006	0.352345	0.214082	0.342097
TINF02172	3.05067	2.90435	3.04555	8.27326	6.25362	7.45841
TINF02175	2.08701	0.419935	0.396006	0.624719	0.744799	0.746881
TINF02176	37.3566	35.3899	32.8742	39.4275	44.9488	43.5086
TINF02178	0	0	0	0	0	0
TINF02179	0.739262	0.55107	1.0688	2.03947	1.44682	1.6888
TINF02183	0	0	0	0.240496	0.258428	0
TINF02186	2.44465	3.25303	0.811302	2.24875	1.68088	1.80414
TINF02189	1.00522	0.537807	1.07588	1.78187	0.692757	0.125802
TINF02190	13.4717	13.1836	13.2717	8.49776	8.19499	10.0186
TINF02192	4.47486	3.27535	3.8288	2.2987	2.50649	2.31558
TINF02193	0.096139	0.0728249	0.0867143	0.152413	0.200961	0.157264
TINF02197	0	0	0	0.539293	1.00364	1.58207
TINF02201	39.5539	76.3666	60.4449	16.2435	67.8242	0
TINF02212	0.0464985	0.0515817	0.171251	0.0491999	0.104271	0.0360881
TINF02215	5.40215	6.52694	1.88925	0.431248	0.262396	0
TINF02218	0.532369	0.312465	0.0725803	0.575592	0.601263	0.828134
TINF02222	0	0.0603038	0.0602545	0	0	0
TINF02227	0.552916	0.22457	0.356516	0.411162	0.239169	0.310665
TINF02231	0	0	0	0	0	0
TINF02232	1.07369	0.865597	1.60844	0.79783	0.751528	2.29961
TINF02234	0	0	0.0906219	0	0	0
TINF02235	2.56751	2.59254	2.82266	1.7775	1.82286	2.04026
TINF02236	15.6994	12.4799	12.2751	16.294	17.6581	21.9786
TINF02237	8.87996	7.76825	13.1695	24.218	15.8421	17.7733
TINF02238	0.0639109	0.0916727	0	0	0.0956265	0
TINF02240	0.663014	0.864615	0.732416	2.41182	2.13368	1.67395
TINF02243	0.466697	0.15365	0.0842295	1.14156	0.528136	0.997623
TINF02244	2.43849	1.82972	3.2392	0.129714	0	0.124198
TINF02248	0	0	0	0	0	0
TINF02250	0	0	0	0	0.121785	0.17627
TINF02253	0	0	0	0	0	0
TINF02254	110.085	113.892	66.2047	110.651	91.1843	78.7805
TINF02255	1.70325	2.582	1.33198	6.27775	5.02032	4.51612
TINF02256	2.07125	2.03679	2.11462	1.58824	0.714041	1.45365
TINF02262	0	0	0	0	0	0
TINF02264	0	0	0	1.07209	0.105857	0.123611
TINF02267	17.59	16.9139	19.1764	9.24108	9.40405	10.3394
TINF02268	0	0	0	0	0.0221765	0.0252963
TINF02271	0	0	0	0.0923796	0	0.0737686
TINF02272	0.97721	1.37722	1.14187	1.14611	1.09097	1.44712
TINF02277	2.04785	1.93552	4.57578	0	0	0
TINF02280	52.2599	96.7987	234.574	31.983	11.5757	12.9234
TINF02285	0	0.214409	0.24307	0.205101	0	0.389624
TINF02287	24.5794	17.5011	20.527	28.9524	23.8641	26.6555
TINF02289	1.24939	1.0089	1.30299	1.58319	2.59719	1.43835
TINF02291	0	0	0	0	0	0
TINF02292	0	0	0	1.34585	0.419341	0.360576
TINF02293	0.753396	0.642782	0.474504	0.683275	0.458757	0.707806
TINF02295	0.622518	0.542501	0.437533	1.09722	1.15173	0.562634
TINF02300	13.5423	10.1879	11.0707	9.26291	9.09921	8.62002
TINF02301	0	0.0278363	0.100701	0.113769	0.10103	0
TINF02318	2.45865	2.99496	2.49269	3.27725	2.93649	2.38518
TINF02325	0	0	0	0.0500318	0	0.0181328
TINF02329	0.288372	0.422743	0.463489	0.985408	0.475572	0.564253
TINF02335	3.05638	3.38789	1.65914	2.15097	2.17267	3.32516
TINF02336	0	0	0	0	0	0
TINF02337	0.0675657	0	0.204455	0.484622	0.192969	0.0870544
TINF02343	6.01342	4.87005	4.91797	6.38127	5.65719	6.95781
TINF02345	1.08652	1.27732	0.972146	0.66014	0.52414	0.604798
TINF02347	0.698739	0.787561	0.877563	4.27133	3.18764	3.30006
TINF02352	5.30807	4.2199	4.6027	5.41812	5.59286	4.48262
TINF02356	0	0	0	0	0	0
TINF02367	0.15571	0	0	0.180475	0.187182	0.196368
TINF02368	0.177333	0.166128	0.32239	0.18812	0.153718	0.453127
TINF02369	4.75281	4.93028	3.41313	7.99264	9.2839	6.20863
TINF02383	0	0.162442	0.316425	0.207171	0.145596	0.197348
TINF02385	3.81243	0.999542	6.05557	0	0	0
TINF02386	0.164522	0	0.151553	0.462391	1.05156	0.383289
TINF02388	0	0.112831	0	0.669618	0.40598	0.452414
TINF02390	2.11904	2.87646	2.45742	2.79141	2.67079	5.46925
TINF02391	0	0	0	0.071882	0.138956	0
TINF02393	0	0	0.0423666	0.0609491	0.0779746	0.0858883
TINF02398	0.703602	1.04707	0.818449	3.46427	2.60886	1.76018
TINF02399	1.44636	0.581794	2.06479	9.37204	7.2633	5.8695
TINF02405	0	0	0	1.08543	0.767731	0
TINF02406	0.208156	0	0	0	0	0.145945
TINF02408	0.473446	1.17957	0.906953	0	0	0
TINF02410	1.16348	1.229	2.22276	0.300461	0.180233	0.283214
TINF02412	1.19863	0.642678	1.60998	0	0	0
TINF02414	1.71193	2.07555	1.89927	3.61867	2.94439	2.82412
TINF02416	0	0	0	0.504733	0.690216	0.639015
TINF02419	1.32447	0	0	0.682402	0.665225	0.420328
TINF02420	0	0	0	0.233693	0	0.384113
TINF02421	9.68133	9.62095	13.5068	3.0757	1.66742	3.14067
TINF02423	0.317989	0.498802	0.512077	0	0	0
TINF02426	129.218	130.206	105.183	37.0915	112.036	97.3708
TINF02436	4.56589	3.55391	1.62621	2.43396	3.57405	2.94526
TINF02438	12.3279	16.3077	10.7742	19.8254	17.8599	14.1889
TINF02439	0	0	0	0	0.0916238	0
TINF02442	41.5146	37.5666	47.932	44.1475	41.1377	48.6646
TINF02444	0.999449	0.755745	0.82426	1.54097	1.58476	0.93776
TINF02446	0.119999	0.0499823	0	0.0993951	0.0717405	0
TINF02448	0.153409	0.137061	0.11889	0.364885	0.762376	0.601664
TINF02449	4.69141	5.37172	5.01389	6.12229	6.16842	4.52963
TINF02451	0.377139	0.569362	0.311729	0.646483	0.562314	0.699205
TINF02454	2.54112	3.57414	1.40665	2.84597	1.6105	1.88688
TINF02456	0.771939	1.24727	0.568412	1.76621	0.859938	1.26953
TINF02459	2.43881	2.42363	2.446	3.48372	3.24772	3.28209
TINF02466	0	0.120668	0	0	0	0
TINF02474	0.560346	0	0.418262	1.05987	0.849571	0.288919
TINF02476	0.901352	0.890802	3.14254	0	0.265575	2.08742
TINF02484	2.02133	1.5162	1.53544	1.33107	2.14363	2.46361
TINF02487	1.75732	0.766743	0.940418	2.35215	2.4826	2.16607
TINF02489	0.119713	0.0688903	0	0.281953	0.204071	0.3474
TINF02490	1.3825	1.33106	1.05938	1.29646	0.959835	1.86512
TINF02496	0	0	0.20358	0	0	0
TINF02497	0	0	0	0	0	0
TINF02500	1.37757	0.970016	2.0006	1.14511	2.62005	1.50134
TINF02501	0	0	0.259889	0	0	0
TINF02505	43.1984	37.9123	45.4626	31.2497	22.5754	28.3935
TINF02506	18.219	13.3054	13.8955	22.9072	21.7343	21.1327
TINF02507	4.47881	4.4565	6.77577	2.57059	1.36183	3.79115
TINF02511	1.33737	0.937152	2.32703	0.359298	0.154796	0.450007
TINF02516	14.1168	12.0203	10.9037	20.4353	20.5486	18.3192
TINF02521	5.40461	6.13473	5.8646	5.62428	8.71473	8.47074
TINF02525	0.0601809	0.0658396	0.167998	0.131991	0.444476	0.72425
TINF02527	0.707492	0.640707	0.421054	2.2591	0.635379	0
TINF02529	0	0	0	11.6189	0	0
TINF02531	1.73229	0.468085	0.303847	0	0.615681	0
TINF02542	0.0266159	0.0303516	0	0.186686	0.0970271	0.302406
TINF02548	0.781924	1.78442	2.42983	1.08231	0.934226	0.814394
TINF02551	1.53	0.237964	2.52134	0	0	0
TINF02552	2.81415	2.29722	1.74765	1.11805	1.41559	1.65872
TINF02553	0	0	0	0	0	0.164594
TINF02555	0.379829	0.450442	0.69334	0.366756	0.243282	0.218925
TINF02558	0	0	0	0.0386069	0	0.0260925
TINF02559	0	0	0	0	0	0
TINF02562	204.707	136.249	216.545	187.297	161.401	163.748
TINF02566	6.86939	6.29624	5.65453	10.4253	10.3783	10.2525
TINF02569	4.26985	1.90979	9.22851	0	0	0
TINF02570	0	0	0.0858593	0.296377	0	0.300119
TINF02571	0	0	0	0.268396	0.0978441	0.0441889
TINF02573	0	0	0.101229	0.386767	0.161256	0.152548
TINF02576	0.707557	1.02429	0.288037	0.356305	0.181188	0.204033
TINF02578	4.25714	1.65512	8.88251	0.115272	0	0
TINF02579	0	0	0.524414	0.381691	0.591356	0
TINF02583	5.91111	9.97512	4.2076	9.02469	7.95881	7.41607
TINF02585	12.7202	5.54311	19.4924	0	0	0.569266
TINF02586	0.449755	0.255241	0.616271	0.218253	0.0881222	0.137619
TINF02590	3.01358	2.76792	3.27413	2.84298	1.59856	3.81335
TINF02594	4.53814	4.70717	3.42469	7.35158	6.20673	3.47482
TINF02599	0.734853	0.40256	0.539236	1.21127	0.617762	0.889854
TINF02606	11.3405	8.3856	9.29063	19.8347	14.6632	10.7591
TINF02607	0.257464	0.253329	0.404335	0.918122	0.656663	0.585257
TINF02621	5.86585	5.31221	4.85031	9.08144	6.93169	5.53684
TINF02622;TINF07843	5.17515	5.16995	3.42021	29.498	31.7611	42.2319
TINF02624	0	0	0	0	0	0
TINF02630	4.22129	2.3039	2.15049	6.80781	5.55771	4.32761
TINF02633	0.0870814	0.996137	0.297595	0.577575	0.336341	0.920677
TINF02638	0	0	0	0.30295	0.0734295	0
TINF02641	0	0	0	0	0.0157199	0
TINF02650	0.3275	0.338717	0.282186	0	0	0
TINF02651	0.299731	0	1.2949	0	0	0.163622
TINF02652	0.277116	0.353002	0	0.0987778	0	0
TINF02659	0.649463	0.370016	0.760604	0.346633	0.355221	0.536327
TINF02660	148.553	143.123	161.005	118.483	133.938	126.537
TINF02661	0	0	0	0.089112	0	0
TINF02666	0	0.108013	0	0	0	0
TINF02668	2.54287	0.826645	4.06626	0	0	0
TINF02670	0.439544	0.366743	0.318048	0.101353	0.0775627	0.107487
TINF02673	0	0.115339	0.0815911	0.0419656	0.103234	0.0683638
TINF02676	0	0	0	0.102357	0.0551383	0.0530206
TINF02679	0.096917	0.18747	0.207929	0.0844163	0.189983	0.176077
TINF02681	0.556424	0.576059	1.2561	0.268178	0.404971	0.542179
TINF02683	0	0	0	0.272587	0.532564	0.5151
TINF02685	4.24748	3.76288	5.24247	0.753492	0.411294	3.0257
TINF02690	0.0990891	0.144445	0.105297	0.207221	0.116423	0.174079
TINF02692	0.131021	0.0392864	0.110881	0.324563	0.0903879	0
TINF02693	0	0	0	0	0	0.319638
TINF02699	0.376717	0.274298	1.75366	0.265702	0.291315	0.315983
TINF02702	2.11735	1.62416	2.40692	0	0	0
TINF02707	0.0992317	0	0	17.0049	0.389056	17.6693
TINF02711	0.671832	0	0.741367	0	0	0.580288
TINF02714	0	0.0290448	0.0296126	0.0314773	0.075194	0
TINF02719	2.74315	3.73021	3.0666	5.05881	4.16141	2.87403
TINF02724	0	0	0	0.179222	0.690422	0.189453
TINF02725	4.81551	4.77375	6.65333	1.07951	0.616533	1.94905
TINF02731	62.8093	61.8318	54.4212	62.8399	54.3804	45.1827
TINF02736	0	0	0	0	0	0
TINF02737	1.46834	1.41781	3.66342	0.614679	0.971919	1.10985
TINF02741	0	0.325283	0.168219	0.781055	0.103296	0.213035
TINF02742	8.67637	8.0635	6.52428	13.6325	12.8452	11.1995
TINF02745	1.70428	0.758887	1.19023	1.86674	0.791555	1.54397
TINF02747	0	0	0	0	0	0
TINF02752	0.1058	0.0693093	0.150164	0.217928	0.137192	0.206603
TINF02755	0	0.400164	0	0.319487	0.411308	1.07947
TINF02756	4.48335	6.68936	4.1921	0.901222	0.398332	0.622423
TINF02759	4.67922	5.17342	4.18816	7.16887	7.79059	6.7402
TINF02775	0.339009	0.32343	0.461799	0	0	0
TINF02785	2.73077	1.46481	2.45608	0.855014	0.745074	0.707494
TINF02786	0	0	0	0.117598	0.205932	0.239646
TINF02789	10.1125	9.84288	10.7682	3.37266	10.287	5.2015
TINF02791	0.22644	0.179051	0.173449	0.120317	0.175874	0.109848
TINF02798	0	0	0	0.0768957	0	0
TINF02799	0	0	0.312865	0.203417	0	0.155414
TINF02803	0.0796641	0	0.0680115	0	0	0.183824
TINF02808	0	0	0	0	0	0
TINF02819	0.18549	0.10362	0.141079	0	0	0
TINF02822	12.3416	5.96236	19.8991	0.233231	0	4.86921
TINF02825;TINF08511;TINF05690	0.363283	0.12944	0.866074	0	0	0
TINF02831	0.719681	0	0.762274	0.955662	0	0.232925
TINF02849	0	0	0	0.32929	0.472338	0.784314
TINF02852	0.536551	4.03345	0.900274	0.218527	0	0.185985
TINF02853	0.339398	0	0	0.660327	0.368417	0.210725
TINF02861	0.0617097	0	0.066705	0	0.107642	0.0713466
TINF02863	0	0.108877	0.113112	0	0	0
TINF02865	4.1866	2.98376	4.22691	0.87104	0.625754	1.65738
TINF02867	8.20047	13.0678	8.60263	8.35557	8.97494	8.77897
TINF02871	0	0	0	0	0.0447168	0.0280251
TINF02872	0.557597	0.849689	0.931801	1.48759	0.864058	1.57813
TINF02879	0	0	0	0.15893	0.0861517	0
TINF02885	0.839563	1.43993	0.952174	1.51341	1.97315	1.0482
TINF02889	0.289474	0.367031	0.362447	0.819344	0.759011	0.791518
TINF02892	15.2144	14.9971	13.6096	18.1367	17.1377	19.3033
TINF02893	0	0	0.135255	0	0	0
TINF02897	0	0	0	0	0	0
TINF02899	0.113022	0.0501519	0.906085	0	0	0
TINF02908	8.65822	8.0216	9.52375	11.8646	11.1459	11.1921
TINF02911	0	0.291849	0.318155	0.462971	0.545081	0
TINF02913	0	0	0	0	0.0399053	0.458489
TINF02915	0.0715467	0.0567974	0.101957	0.242885	0.134741	0
TINF02918	131.3	132.484	107.995	192.118	205.671	188.428
TINF02925	0.046055	0.0325493	0.0793133	1.00231	0.928459	0.808378
TINF02930	0.35503	0.440137	0.588117	0.459709	0.158524	0.673255
TINF02933	78.8796	84.8707	74.0899	74.5261	71.6032	54.6829
TINF02934	0	0	0	0.804939	0.597865	0.435613
TINF02937	1.8158	1.9475	4.34053	2.42124	3.51761	0.277726
TINF02939	4.3767	4.16373	3.59642	4.04658	1.83083	2.0023
TINF02941	9.37336	7.74664	9.53243	11.5752	12.8211	12.3648
TINF02942	0.0588232	0.141198	0.0456262	0.285701	0.160666	0.141191
TINF02943	0.99718	0.857349	1.42582	0.955101	1.24593	1.24799
TINF02947	0.768697	0.980818	0.997529	1.13576	1.06371	1.23515
TINF02951	0	0	0.568679	0	1.01256	1.81892
TINF02954	0.066671	0.0514187	0.0544753	0.196389	0	0.0571554
TINF02958	0.78536	0.246213	0.258867	0.588944	0.614425	0.359603
TINF02959	0	0.121368	0.190214	0.204259	0	0.121873
TINF02962	2.61692	3.1257	3.14428	2.56928	2.83831	0.994355
TINF02963	0.483626	0	0.5103	1.12784	2.27298	1.67914
TINF02964	0.315791	0.330403	0.714916	0.268228	0.252228	0.175379
TINF02966	0	0	0	0.0603523	0.0391445	0
TINF02971	0	0	0	0	0.0676347	0
TINF02972	2.47752	2.79103	3.84036	0.848154	0.314027	0.371962
TINF02974	0	0.0778789	0.133271	0	0.178771	0.118806
TINF02980	5.70389	9.05925	6.21689	12.8985	12.4298	11.2411
TINF02981	3.2643	3.69119	3.85879	4.80812	4.06337	4.90805
TINF02988	55.9808	51.9031	43.5241	49.1182	60.1092	51.2158
TINF02989	0.0759685	0	0	0	0	0.103766
TINF02992	0.116699	0.397355	0.218175	0	0	0
TINF02993	54.0591	46.9034	36.3129	47.0435	39.507	33.2724
TINF02994	0.0918274	0	0	0	0	0
TINF02995	0.12986	0.0290429	0.0574437	0.188208	0.0881909	0.0989231
TINF02997	0.611671	0.457859	0.405891	1.62291	1.41133	1.58846
TINF03002	0.203482	0	0.216799	0.208169	0.566509	0.267766
TINF03003	1.05923	0.855712	1.98911	0	0	0.476619
TINF03015	0.43682	0.0891784	0.561278	0.232358	0.555922	0.52399
TINF03018	0.924563	0.936301	0.920647	0.436798	0.332825	0.338154
TINF03023	0	0	0	0	0	0
TINF03030	0	0	0	0.17742	0.19367	0.0357984
TINF03034	0.191941	0.229597	0.654606	0	0	0.229716
TINF03035	0.281078	0.144288	0.24124	0.282103	0.26896	0.245559
TINF03036	0.0997439	0	0.290061	0	0	0
TINF03038	3.41233	3.75594	0.279734	3.70566	1.88912	1.36141
TINF03039	0.357468	0.208897	0.26556	0.399669	0.266584	0.328142
TINF03052	0	0.0380439	0.0526698	0.0391076	0.0735805	0.0251233
TINF03053	0.242746	0.19725	0.490929	0	0	0
TINF03054	0.229818	0.272327	0.636103	0.539898	0.482671	0.415285
TINF03066	18.1243	17.5142	23.275	17.1795	21.0244	27.0922
TINF03076	0	0	0	0	0.0703673	0.0665204
TINF03078	0.750932	0.441565	0.141534	0.201534	0.253505	2.25238
TINF03087	0.22231	0.191123	0.238094	0.150892	0.111466	0.150631
TINF03091	0	0	0	0.262553	0.32333	0.385717
TINF03092	0.0289584	0	0.0554145	0.0763657	0.095654	0.0450178
TINF03093	21.3149	26.2062	21.539	36.6619	34.9688	31.2983
TINF03099	1.84595	1.22455	2.22196	2.61674	2.83	2.79895
TINF03101	0.236308	0.133008	0.141614	0.448048	0.0400206	0.369942
TINF03103	7.0049	6.88249	9.97261	18.5495	18.9413	11.8702
TINF03104	115.006	109.885	102.104	116.906	109.894	110.792
TINF03109	0	0	0	0.109136	0	0
TINF03115	4.56193	3.30769	4.34974	4.03555	3.99423	3.62923
TINF03117	0.280338	0	0	0	0.177686	0
TINF03121	2.26349	1.66651	1.81144	2.90808	3.1643	2.87448
TINF03123	0.360171	0.375954	0.34808	0.694812	0.474645	0.176604
TINF03124	0.351905	0	0.0860263	0.342161	0.320913	0
TINF03132	0.153422	0	0.449556	0	0	0
TINF03135	0.104094	0.0525709	0	0.0665004	0	0.183757
TINF03139	0.677473	2.03856	0.664792	0.853455	0.793683	1.2243
TINF03141	2.79158	1.942	2.61305	1.85389	2.98888	2.44808
TINF03145	0.852012	0.364111	0.95705	0.120198	0.148479	0.20889
TINF03146	0.25052	0.0843732	0.278946	0.252625	0.419643	0.308928
TINF03148	4.38856	5.61499	4.81538	7.13333	6.08912	7.2217
TINF03154	0	0	0	0.0626091	0	0
TINF03157	8.18037	8.31358	6.90535	6.3214	6.0059	7.27993
TINF03159	0	0	0	0	0	0
TINF03162	143.593	134.245	136.784	119.494	118.476	113.139
TINF03164	0.565682	1.05015	1.13573	1.85695	1.924	1.56581
TINF03175	0	0	0	0.477657	0.137178	0.0383779
TINF03178	48.6491	34.7673	46.3015	67.4295	58.8582	53.4641
TINF03180	7.6539	6.16858	6.61719	9.33275	6.87333	8.40761
TINF03183	0.373618	0.331771	0	0.369718	0.341428	0.313287
TINF03184	0.17828	0.146442	0	0	0	0
TINF03186	46.9952	38.3961	42.1128	65.3654	71.4521	59.8656
TINF03187	0.465225	0.501165	0.182272	0.8002	0.336251	0.98574
TINF03192	0	0	0	0.381941	0.298338	0.334098
TINF03195	0	0.0714632	0.0368553	0.118714	0.08839	0.0705645
TINF03196	31.8131	24.0092	25.8005	7.10339	48.5026	42.1442
TINF03199	0	0.0346743	0	0.0522599	0.145321	0.121064
TINF03200	0	0	0	0.0440577	0.0932921	0.0550052
TINF03202	1.23941	0.526907	0.212898	0.603386	0.266502	0.144296
TINF03205	0.165164	0.242579	0.185866	0.128879	0.158524	0
TINF03208	0	0	0	0.310632	0	0
TINF03209	2.79489	2.64209	3.19344	2.39686	3.19059	1.75943
TINF03210	2.09842	1.9454	3.71505	0.535464	0.793889	0.652934
TINF03211	5.64852	6.07502	4.71532	7.16513	6.46831	5.57999
TINF03215	0.683502	0.700753	0.72233	0.743639	0.92022	1.16258
TINF03216	0.105527	0.110815	0.184169	0.257115	0.138133	0.336579
TINF03223	0.09398	0	0.140118	0.0984285	0.0916444	0
TINF03224	0	0	0	0	0	0
TINF03226	3.45881	3.51502	3.57084	3.7321	2.92173	4.57479
TINF03230	2.11936	3.42043	3.61165	0.496508	1.24538	0.568338
TINF03232	2.25617	2.90835	2.44533	4.34204	2.5724	2.99926
TINF03238	0.492158	0.281447	0.243551	0.217997	0.586076	0.209017
TINF03239	18.6378	24.2239	18.5145	11.7891	9.71164	9.65018
TINF03241	3.04581	2.1545	2.02825	3.81354	2.73114	2.99183
TINF03242;TINF03954	7.72069	7.94501	7.54793	4.57826	3.87113	4.38948
TINF03244	66.0226	60.1224	56.0236	57.1795	64.8383	52.1769
TINF03246	0	0	0	0	0	0
TINF03247	0.423373	0.482232	0.253918	0.885321	0.743083	0.309098
TINF03249	6.19373	3.83391	2.7783	12.2025	9.78373	4.67736
TINF03250	0.190787	0.260674	0.227774	0.0850461	0.238558	0
TINF03251	0.270302	0.257349	0	0.34132	0.49242	0.22575
TINF03254	0.2529	0.3611	0.213673	0	0.224161	0.409633
TINF03255;TINF09505	0.442273	0.722684	2.45435	0.376353	1.64731	0.563042
TINF03258	0.0327805	0	0	0.121826	0	0.266013
TINF03259	1.00321	0.988151	1.05484	0.471757	2.29962	0.837493
TINF03264;TINF08192	98.5639	82.1538	111.582	46.8153	31.5311	42.5416
TINF03275	0	0.260039	0.297989	0.149913	0.0573368	0.337767
TINF03276	0.280436	0.201021	0.167364	0.367305	0.183962	0.599042
TINF03281	0	0	0	0	0	0
TINF03287	13.0107	13.1339	14.6744	16.0582	23.1026	18.8243
TINF03288	0.643388	0.816301	0.420346	0.550062	0.383206	0.232331
TINF03293	0.391688	0.526527	0.308316	0.416369	0.319959	0.401545
TINF03295	3.40059	2.95038	3.31728	6.63632	6.35304	6.07724
TINF03297	3.30586	3.10337	2.78104	4.03523	2.37872	3.82977
TINF03298	0	0.08309	0	0	0	0
TINF03299	0.415275	0.34544	0	0.700549	1.07168	1.45507
TINF03301	0	0	0	0	0	0
TINF03306	0.256407	0.149984	0.123078	0.236281	0.167861	0.195432
TINF03310	0	0.0218651	0	0	0.103488	0
TINF03312	0.30342	0.304537	0.393267	0.436318	0.796361	0.227065
TINF03313	20.0195	27.4553	12.1709	24.3789	18.9921	16.683
TINF03314	0.269965	0.206926	0.214134	0.297786	0.264428	0.358229
TINF03316	0.124959	0.173283	0.138314	0	0	0
TINF03323	0	0.962488	0.179587	0.109335	1.33347	0.628669
TINF03325	1.16485	0.545748	0.735155	1.15153	0.0558016	0.0663124
TINF03334	3.4367	5.02782	3.35896	3.36998	1.7862	2.66778
TINF03340	16.7874	14.1532	16.7243	23.8127	18.4854	23.3163
TINF03346	33.576	28.0831	30.6867	75.6049	54.3934	42.5943
TINF03350	0.14852	0	0.194857	0	0	0
TINF03356	0.2706	0.206481	0.283308	0	0	0
TINF03357	0	0	0	0	0	0
TINF03358	4.05018	3.75352	4.73956	5.46383	7.60041	5.1683
TINF03359	1.81781	3.59326	3.205	2.8408	2.51878	1.9206
TINF03368	2.02548	2.49755	2.5176	3.04465	2.27999	1.82509
TINF03369	9.95818	11.0285	8.28268	22.2743	27.976	37.4398
TINF03372	29.5705	41.2321	39.2131	48.5595	24.2238	24.0501
TINF03374	0	0	0	0	0	0
TINF03377	1.85606	0.930606	2.11028	0.511805	0.184634	0
TINF03381	0	0	0	0	0	0
TINF03384	0.509813	0	0	0	0	0
TINF03387	100.691	91.5679	107.788	75.2681	118.654	97.6084
TINF03390	0.474853	0.960131	0.747378	0.247343	0.247003	1.12129
TINF03392	0	0.472072	0.300167	0.284909	0	0.194066
TINF03393	0	0	0	0.130793	0	0
TINF03395	0	0	0	0.0409279	0.024826	0
TINF03398	15.4537	14.6894	12.0486	24.995	27.01	20.762
TINF03399	0.8288	1.0944	0.915036	2.89181	2.94075	2.19964
TINF03402	0	0	0	0.335377	0.493416	0
TINF03408	1.51697	1.61892	2.00949	1.10246	1.44078	0.817365
TINF03409	0	0	0.187309	0.459747	0.968555	0.239312
TINF03412	0.444043	0.304648	0.484437	0.544756	0.645197	0.19515
TINF03417	8.81771	4.21021	7.04629	9.667	9.09234	11.1029
TINF03418	0.416857	0.40963	0.288297	1.12771	1.04305	1.49703
TINF03426	0.163711	0.547254	0.248146	0	0.140989	0.357464
TINF03431	0.253412	1.54717	1.20727	0.533125	0	0.71357
TINF03432	0	0	0	0	0	0
TINF03433	0	0.593362	0	0.250218	0.332612	0.566288
TINF03434	0.89221	0.744354	0.700688	1.21021	1.31837	1.05578
TINF03435	0	0	0	0.0251677	0	0
TINF03436	4.16864	2.13977	2.04702	2.9044	4.44552	4.46383
TINF03438	0.0243862	0.0183882	0	0	0	0
TINF03439	0	0	0	0.182627	0	0.137493
TINF03445	0.765131	0.863241	0.563443	1.25044	0.478984	0.606967
TINF03448	0.786333	0.674501	0.804823	2.07265	1.44401	2.07806
TINF03449	80.0143	64.7103	52.768	81.0364	72.736	56.296
TINF03450	0	0	0	0	0	0
TINF03451	0	0	0	1.14112	1.05094	0
TINF03453	6.2373	7.45401	5.71498	9.21801	9.40062	6.28417
TINF03454	0.126417	0.207974	0.11919	0.341226	0.329756	0.446331
TINF03456	13.1073	11.0357	13.8735	11.0938	11.5304	17.0388
TINF03459	0.25655	0.250383	0.303667	0.437441	0.21402	0.304687
TINF03462	0	0	0	0.0629022	0	0
TINF03463	0	0	0	0.115883	0.128465	0
TINF03469	3.80536	4.34488	0	30.01	26.0556	19.6561
TINF03472	0	0	0	0	0	0
TINF03474	9.52702	4.70959	5.26772	1.54459	1.61126	1.80221
TINF03475	0.693228	0.684779	0.435863	1.03162	1.29715	1.27198
TINF03476	3.14747	2.79555	2.86147	18.4585	6.5391	11.3874
TINF03477	0	0	0.168907	0.497206	0.674507	0.569623
TINF03478	0	0	0	0.871851	0	0
TINF03483	0.189788	0	0.154626	0.105182	0	0.125267
TINF03484	0	0	0	0.169999	0.190223	0.185086
TINF03485	0.491892	1.07843	0.775433	0.893801	0.956402	0.809492
TINF03488	0.281311	0.206043	0.637319	0.220267	0.217377	0.277288
TINF03491	10.3453	9.77283	8.15978	9.76054	9.80158	12.142
TINF03496	0	0	0	0.0397892	0	0.0269645
TINF03500	0	0	0	0	0	0
TINF03502	2.73492	1.94245	2.37279	3.19101	4.6033	3.65003
TINF03504	0.15702	0.0771457	0.13464	0.131941	0.0434123	0.13574
TINF03507	0.534405	0.48692	0.595091	0.330188	0.795537	0.748663
TINF03509	6.09038	7.15745	5.85706	7.49189	4.54411	8.32442
TINF03510	1.74221	0.919149	2.11703	0.543845	0.409887	0.982472
TINF03514	0	0	0.130372	0.733599	0.975077	0.995989
TINF03515	2.44303	2.10534	2.31534	3.60763	2.91802	3.55013
TINF03517	0.121127	0.163863	0.379587	0.248653	0.375256	0.448671
TINF03518	3.09742	2.8383	2.57685	3.90702	2.05795	3.69979
TINF03521	0	0	0	1.3133	0.722348	1.25795
TINF03523	0	0	0	0	0	0
TINF03529	0.513502	0.831817	0	0	1.01085	0
TINF03532	2.15626	6.10409	9.66602	0	0	0
TINF03534	1.34775	0.253191	0.190475	0	0	0
TINF03536	0	0.205604	0	0	0	0.104085
TINF03539	2.03158	1.7255	1.62875	3.20884	2.85204	2.94236
TINF03540	0.245094	0.295673	0.308784	0.84778	0.484806	0.514817
TINF03541	0.126858	0	0.160243	0.399033	0.326797	0.37627
TINF03543	2.8856	7.00884	4.03948	7.23684	5.27848	10.5964
TINF03548	0.238558	0.409375	0.644386	1.77257	0.795263	0.820187
TINF03551	0.107699	0.0813617	0.152268	0.133032	0.142163	0
TINF03554	3.12556	3.89984	4.09592	14.0864	8.71816	7.62181
TINF03559	3.88848	2.17172	2.57738	6.11206	4.01929	5.6322
TINF03560	0.194366	0	0.210454	0	0	0
TINF03564	70.3926	72.2684	54.2121	39.5248	60.953	48.8466
TINF03565	0.179311	0.140923	0.190254	0.210888	0.210141	0.727637
TINF03577	0	0.59854	0.904883	0	0	0
TINF03579	4.23347	7.60131	4.82833	6.81093	5.05829	3.68925
TINF03584	0.191857	0.518167	0.23438	0.930095	0	0.449688
TINF03586	1.34036	1.10488	1.63523	4.4122	4.26234	3.39453
TINF03587	0.715207	0.433676	0.261626	0.892679	0.0893581	0.660413
TINF03589	0	0.127692	0	0.156473	0.182108	0.524034
TINF03595	0.137705	0.165859	0.209378	0.289343	0.209283	0.221234
TINF03599	87.3926	26.6481	45.0985	32.538	36.9022	32.3225
TINF03606	1.90268	1.73375	2.14628	1.98871	2.02911	1.26285
TINF03607	1.47262	1.51372	1.74337	0.814605	1.55771	2.14691
TINF03608	0.875742	1.15725	0.243584	1.7457	1.55166	1.65486
TINF03616	0.162771	0.129545	0.0697883	0.0497649	0.0310992	0.0354969
TINF03619;TINF00020	0.267468	0.349682	0.130492	0.681467	0.844971	0.706328
TINF03627	14.1135	16.0026	13.4206	11.9082	14.7909	11.8672
TINF03629	0	0.281538	0.263623	0.13002	0.0310182	0.230845
TINF03634	0	0.0682095	0	0	0.0636993	0.0448893
TINF03636	0.392362	0	0.293761	0	0	0
TINF03638	17.9427	18.8268	29.4169	23.6225	29.0223	22.0908
TINF03640	0.558706	1.22298	3.09017	0.154434	0.385802	0.511884
TINF03641	10.3978	9.26088	10.1997	9.75804	10.8555	8.49673
TINF03642	0.482601	0.641768	1.18382	0.314212	0.0356547	0.168925
TINF03643	1.64087	1.1234	2.03647	3.1438	3.08747	2.46212
TINF03652	1.15862	2.02579	0.698951	0	0	0
TINF03653	0.138282	0.202514	0.249943	0	0.196958	0.203342
TINF03656	0.315117	0.273021	0.243324	0.432627	0.54243	0.409462
TINF03657	0	0	0	0	0	0
TINF03658	0.342464	0.294475	0	0.26776	0.253924	0
TINF03660	0	0	0.075339	0	0	0
TINF03661	0.258962	0.551175	0.453704	0.405407	0.354267	0.515515
TINF03662	1.14916	0.940949	1.03153	2.20666	2.39169	2.19534
TINF03663	2.31031	2.49453	2.16519	6.9425	5.19142	6.76248
TINF03664	1.07498	1.25421	0.725937	1.78642	1.14075	1.36416
TINF03666	1.80407	1.94573	1.485	1.25474	1.49543	1.6582
TINF03670	0.309781	0.22383	0	0	0	0
TINF03672	0.857198	0.104262	0.600367	0.0876465	0	0
TINF03683	0.521483	0.411542	0.510774	0.602282	0.184689	0.289721
TINF03688	0.182617	0.163974	0.860597	0.453162	0.130257	0.375564
TINF03690	1.40617	0.854468	0.973081	2.38588	2.72489	2.01627
TINF03692	0.451182	0.209892	0.192118	0.797643	0.625568	0.155043
TINF03694	0	0	0.192412	0	0	0
TINF03695	49.2858	48.4975	39.998	62.9085	95.757	70.2109
TINF03699	1.19603	0.901931	1.35903	0.371227	0.231356	0.308274
TINF03700	1.04976	1.818	3.56202	0.356261	0.284442	0
TINF03702	2.09116	1.88262	2.30252	0.367673	0.0866873	0.13138
TINF03703	0.076967	0	0	0.119681	0.0942396	0
TINF03705	0.588654	0.271201	0.59495	0.694126	0.609887	0.276307
TINF03707	3.40889	3.6544	3.57605	2.55456	0.64725	0.698827
TINF03712	0	0	0	0	0	0
TINF03715	0.02798	0.0653545	0.0335943	0.0749189	0	0.0416964
TINF03716	0.551094	1.11018	0.716118	0.586979	0.769928	0.623841
TINF03720	0	0	0	0.13963	0	0
TINF03722	9.91928	12.2036	9.59789	14.387	20.2273	12.3693
TINF03724	15.1295	13.9627	12.1882	17.0934	16.8397	13.5992
TINF03725	7.06584	7.67267	10.712	8.46408	14.6667	12.5943
TINF03726	1.45032	1.74527	1.20607	2.70884	2.92969	2.60547
TINF03728	2.73809	2.30318	3.36517	5.07402	7.7803	4.59745
TINF03729	2.11158	0.686809	0.88117	0.972125	1.63962	0.862819
TINF03733	2.36898	2.29597	2.79941	2.12173	1.82376	1.2191
TINF03736	0.676824	0.362154	0.748113	1.05619	0.440597	0.441058
TINF03737	3.9408	3.44426	4.57658	2.5999	4.61263	4.27191
TINF03738	1.35164	1.33682	2.44907	0.977925	0.399993	2.08564
TINF03740	5.86093	5.56367	8.64538	5.40615	6.87813	3.38547
TINF03744	0.406944	0.886678	0.546203	1.19013	1.13244	1.03936
TINF03745	0	0	0	0.438794	0	0
TINF03746	0.245489	2.49486	0.931334	1.72543	1.47031	2.41682
TINF03747	0	0	0	0.0152376	0	0
TINF03757	0.627037	1.02213	0.375012	0.753305	0.487058	0.425178
TINF03759	0.530684	0.857676	0.253417	1.01759	1.3148	1.50201
TINF03762	0.644672	1.27077	0.784183	0.346364	0.547909	0.722631
TINF03764	6.35815	5.86632	4.24247	9.80606	8.15791	7.99168
TINF03767	1.07109	0.303522	0.420393	1.45005	1.57274	1.41555
TINF03768	1.75012	1.8963	1.89286	2.46745	1.7746	2.63852
TINF03770;TINF05120;TINF09811	5.14851	6.50691	3.5876	10.3367	8.08102	10.8318
TINF03773	0.15324	0.0816825	0.166462	0.28799	0.387031	0.139008
TINF03776	0.354511	1.03214	1.04535	1.34497	2.55922	1.10658
TINF03778	0	0	0	0.187809	0.118647	0.18167
TINF03779	85.253	75.8232	67.938	67.6914	71.0814	70.8876
TINF03781	2.5856	1.12236	2.56269	2.30007	3.23021	2.99242
TINF03785	12.2378	11.9424	8.00748	14.6913	16.7154	15.6009
TINF03786	0.336123	0	0	0	0.343687	0
TINF03788	0.0991604	0	0.295585	0	0	0.108653
TINF03789	2.05077	4.29918	0	3.90041	3.17473	2.92751
TINF03793;TINF06684	3.69216	2.01879	3.65166	6.86268	4.39794	3.21561
TINF03797	3.78928	2.4563	2.40244	10.5799	9.38689	2.62797
TINF03798;TINF02538	23.7294	19.689	22.8195	20.1815	19.4823	17.1836
TINF03802	0.670211	0	0	1.07015	0.453615	0
TINF03805	0.0621454	0.0713388	0.0855721	0.121046	0.0876965	0.0718746
TINF03807	12.5938	12.3123	14.9329	13.9898	10.1078	18.8919
TINF03808	0	0	0	0.0686268	0	0
TINF03809	1.00645	1.02128	0.973883	2.59691	2.05019	2.25446
TINF03812	0	0	0	0.0482901	0.0828287	0
TINF03817	0	0	0	0	0.251706	0.341644
TINF03820	0.576555	0.513447	0.871618	0.449495	0.396567	0.334648
TINF03823	0.20201	0.16798	0.20857	0.886443	0.517851	0.28291
TINF03827	0.026365	0.0691784	0.0565607	0.121202	0.141716	0.144548
TINF03829	0.870749	0.906252	1.72473	0	0	0
TINF03830	3.59354	6.20131	5.54051	9.17124	8.25266	6.74205
TINF03832	0	0	0	0.659267	0	0
TINF03833	0.639109	0.556943	0.869815	2.48796	2.1275	1.50973
TINF03835	2.47181	2.09552	2.92392	3.02451	3.83694	3.04516
TINF03838	3.18345	2.0529	2.57985	3.32277	3.44957	2.73663
TINF03839	0.221059	0.123162	0.190041	0.413694	0.257322	0.335799
TINF03840	0	0	0	0	0	0
TINF03841	2.48893	1.35005	2.92192	3.31336	3.92997	3.69014
TINF03844	0.237436	1.25139	1.02779	1.27763	1.35791	0.285153
TINF03845	0.636451	0.483038	0.46387	0.325829	0.367545	0.843434
TINF03846	0	0	0	0	0	0
TINF03847	0	0.744157	0	0.929097	0.918709	1.05221
TINF03848	0.430408	0.2909	0.483034	0.521926	0.647271	0.561022
TINF03849	0.0663987	0	0	0.089904	0.0588829	0
TINF03853	0	0.064125	0	0.143184	0.0726742	0.114825
TINF03859	79.0158	74.874	66.8559	74.1519	84.092	64.3694
TINF03863	0.986157	0.612779	0.744172	1.18409	1.05898	0.9235
TINF03866	0.522864	0.572563	0.181731	1.01135	0.971232	0.811794
TINF03869	0	0.0892831	0.0789126	0.243814	0	0
TINF03872	0.543807	1.42252	0.040865	0	0	0
TINF03874	0	0	0	0	0	0
TINF03878	6.02976	5.51417	6.74771	4.91949	5.14315	3.16659
TINF03880	9.93225	4.95771	10.9538	0	0	0
TINF03881	0	0.101342	0.263636	0	0	0
TINF03883	0.744643	0.505728	0.194803	0.32601	0.668809	0.503439
TINF03885	0.426628	0.569061	0	0	0	0
TINF03887	0.157234	0.126992	0.196854	0	0	0
TINF03890	0.552741	0.43416	0.488284	1.17791	0.230038	0.741949
TINF03893	0.527312	0.659705	0.73963	1.1993	0.445898	0.610836
TINF03894	0.0974811	0.211365	0.195705	0.645859	0.218908	0.0905971
TINF03895	1.58939	1.36517	1.46116	3.16494	3.11995	3.00186
TINF03896	0	0.0541296	0.144125	0	0	0.175772
TINF03897	0.273427	0.703568	1.29156	0.25646	0	0.416555
TINF03898	1.74649	0.441689	0.300601	0.622481	0.131569	0
TINF03902	0	0	0	0	0.171699	0.0433571
TINF03903	13.5287	7.90704	5.73108	7.28174	2.03968	7.70202
TINF03916	0	0	0	0	0	0
TINF03919	3.78896	3.54841	6.49275	0.0803505	0.0632249	0
TINF03921	0	0.0860556	0	0	0.311287	0.0715122
TINF03925	0.177541	0	0.438581	1.23478	1.4265	1.91882
TINF03932	2.04435	5.36105	5.95672	0	0	0
TINF03933	1.56806	2.40471	1.59642	2.91875	2.28122	1.84492
TINF03934	0.442507	0.745466	0.867611	1.16288	0.9954	1.29323
TINF03938	0	0.551974	0.186634	0	0	0
TINF03939	3.22586	2.8853	2.20446	1.87104	2.9507	2.42187
TINF03942	0.154297	0.145964	0.328141	0.16448	0.16644	0.337247
TINF03944	0.376276	0.597113	0.290916	0.583805	0.426955	0.269838
TINF03949	0.0173916	0	0.0193247	0	0	0
TINF03950	0	0	0.319765	0.297356	0	0.314164
TINF03953	1.98418	0.991162	2.69868	1.90303	2.03817	3.70752
TINF03956	0.897786	0.576661	0.473976	0	0.213306	0.08929
TINF03960	0.0370966	0.0219241	0	0.18181	0	0.0823678
TINF03961	1.21762	1.02815	1.37279	1.23778	3.61655	3.01872
TINF03969	0	0	0	0.23315	0	0
TINF03970	0.221921	0.199175	0.198885	0.786044	0.582424	0.385443
TINF03971	0.0868804	0.26927	0.484022	0.344805	0.416897	0.360346
TINF03973	4.5218	4.47502	3.30666	3.75723	2.77707	2.26151
TINF03977	0.632055	0.370324	0.511997	0	0.61128	0
TINF03986	0.507232	0.265427	0.218977	0.208955	0.916032	0.755348
TINF03992	0.397621	0.405218	1.92693	0	0	0
TINF03993	0.131779	0	0.15498	0	0	0
TINF03994	0.153195	0.498219	0.343384	0	0	0
TINF03999	14.8047	9.0946	5.999	11.4655	9.03948	10.2644
TINF04002	0	0	0	0.144425	0	0
TINF04004	0.115227	0.302861	0.203614	0.191457	0.110127	0
TINF04014	3.11667	4.84183	3.83949	7.25555	5.4289	5.04961
TINF04028	0.0983045	0	0	0.200755	0.123865	0
TINF04029	0.154725	0.215077	0.230385	0.133799	0	0.150007
TINF04033	1.19953	1.44511	0.617307	1.97911	1.66008	1.39632
TINF04038	75.4498	78.8151	75.713	67.8536	86.4332	89.1043
TINF04042	0.0553947	0.052891	0.0714582	0.0633263	0	0
TINF04046	0	0.216524	0	0	0	0
TINF04048	5.44585	5.21368	5.98764	4.139	3.41723	3.24153
TINF04054	0	0	0	0.967199	0.549997	0
TINF04055	0	0	0	0	0	0
TINF04056	33.1578	14.0995	36.1579	1.52314	0	0
TINF04060	0.83282	1.33067	1.02672	0.314973	0	1.57821
TINF04061	0.3653	0.382475	0.442442	0	0	0.118538
TINF04065;TINF04311	14.3716	20.2867	25.3924	0	0	0
TINF04066	8.47343	14.1146	7.10774	10.01	6.25074	7.57947
TINF04067	0.238681	0.100085	0.729611	0	0	0
TINF04068	1.0084	0.883666	0.766615	2.21901	1.416	1.24413
TINF04072	0	0	0	0.424763	0.155647	0.0921866
TINF04076	0.237987	0	0.249917	0	0	0.370685
TINF04077	0.499666	0.162088	0	0	0	0
TINF04081	0.104464	0.65689	0.852582	0.130556	0	0.0720105
TINF04083	0.147282	0.114527	0.156783	0.241469	0.581181	0.189431
TINF04084	14.275	18.0327	29.5217	5.86605	3.16313	0
TINF04085	1.0473	1.87673	0.78632	0.271614	0.623687	0.316206
TINF04097	0.109949	0.626324	0.50859	0.0941694	0	0.317209
TINF04098	0.704963	2.69119	1.82967	0	0	0
TINF04100	1.18028	1.08962	1.38755	1.359	1.31013	1.73767
TINF04101	0.636464	3.81938	3.64672	12.5811	12.5664	12.477
TINF04107	2.50838	2.54481	0.731614	4.38713	3.73958	1.93991
TINF04119	0	0	0	0	0	0.18112
TINF04123	0.116588	0.300321	0.174965	0.253698	0.117906	0.0706365
TINF04125	0.119616	0.331902	0.169568	0.0919057	0.305465	0
TINF04127	0.370649	0	0	0	0	0
TINF04128	2.22868	2.00786	1.73903	2.41114	2.41634	2.48975
TINF04129	0.0822122	0.0539018	0.0818649	0.082215	0	0.0566756
TINF04130	8.65822	5.75444	14.5047	0	0	0
TINF04131	0.73375	1.32975	0.949035	7.30419	4.03048	3.49658
TINF04135	0.155069	0.201061	0	0	0	0
TINF04136	1.8665	2.51574	2.55407	0.434703	0.0819979	0.604664
TINF04137	0.100775	0.0406344	0.0647031	0.256891	0.527772	0.332546
TINF04139	0.497864	1.37218	1.09659	2.22368	0.669461	0.922089
TINF04142	0	0	0	0	0	0.0260881
TINF04143	0.560456	0.472943	0.697682	0.470323	0.202225	0.223158
TINF04144	0	0	0	0	0	0.053652
TINF04145	0.0902454	0	0.673235	0.269144	0.144957	0
TINF04152	0.137906	0.0769558	0.134787	0	0	0
TINF04157	2.1735	0	0.0453216	0	0	0
TINF04158	0.0656077	0.157597	0.0799412	0.176783	0.0467058	0
TINF04162	0.013519	0.0401047	0	0	0	0.0168583
TINF04164	0.62067	0.717643	0.86053	1.10208	1.15798	1.16719
TINF04165	8.09025	8.2743	6.06098	7.33475	7.88946	7.22155
TINF04168	0	0.604943	0	0.719381	0.580796	0.329449
TINF04170	0.691996	0.94874	0	1.3764	1.89159	1.67031
TINF04171	0.814731	1.00471	1.13105	1.0068	1.32647	1.47861
TINF04177	11.194	10.9205	9.0181	16.4842	19.4967	14.2862
TINF04180	1.3021	1.87705	2.02532	2.63202	2.23852	2.99903
TINF04187	1.445	1.41696	1.15016	0.457053	0.485479	0.467855
TINF04189	77.9265	84.7136	79.7742	24.9869	73.5736	54.7118
TINF04192	7.86916	6.97741	9.24521	7.85171	8.0254	6.34217
TINF04193	0.741271	0.496209	0.610995	0.396776	0.801922	0.877228
TINF04195	0.424502	0.322455	0.374938	0.48151	0.534459	0.568286
TINF04197	8.34182	9.71588	5.6216	8.57196	16.3357	14.0062
TINF04199	15.3149	14.8262	12.3539	21.4137	18.4559	19.5053
TINF04202	0	0	0.208683	1.0411	0.792173	1.20544
TINF04203	0	0	0	0	0	0
TINF04204	0.0506331	0.0784812	0.482092	0.497113	0.164978	0.0672163
TINF04206	0	0	0.0448434	0.0899164	0.0631164	0
TINF04207	0	0	0	0	0	0
TINF04209	0.352222	0.450095	0.328689	0.935208	0.856025	0.806595
TINF04211	0	0.4269	0.543631	0	0	0
TINF04216	0.155509	0.398311	0.114314	0	0	0.0816102
TINF04220	0	0	0	0	0	0
TINF04222	0.750673	1.28308	0.946697	2.42274	4.01044	3.28409
TINF04224	0.232489	0.291411	0.307034	0.429016	0.435771	0.422319
TINF04226	0	1.02691	0	1.0575	0.720632	0.642313
TINF04230	36.032	32.5375	29.9051	18.2464	26.4408	26.5478
TINF04231	0.149214	0.161368	0.121729	0	0.117528	0
TINF04232	0	0	0	0	0	0
TINF04233	0	0	0	0.308456	0.329756	0.148633
TINF04234	3.09755	2.77912	2.80529	2.83101	3.56169	3.10012
TINF04235	1.30865	2.33139	1.01349	3.4629	3.95153	3.36193
TINF04236	0	0	0	0.0414131	0	0
TINF04238	1.43858	1.92642	2.74117	1.89979	1.61867	2.1198
TINF04242	0	0	0	0	0	0
TINF04243	0.0750738	0.163921	0.0947165	0.238987	0.133903	0.209017
TINF04245	2.07981	2.34108	2.85833	2.72156	2.22616	2.52941
TINF04248	6.21435	10.6049	9.32803	15.6959	13.7851	8.37641
TINF04253	2.63131	1.50592	1.73823	2.41164	2.37899	2.61371
TINF04255;TINF04516	3.41913	2.43516	3.37272	3.5966	3.7748	3.16823
TINF04257	0	0.488275	0.525322	0.858194	0.896327	0.848782
TINF04261	5.38451	4.31011	3.7081	3.97013	3.20645	2.54872
TINF04265	0	0	0	1.82814	0	1.14342
TINF04267	2.10458	1.31463	3.42596	2.32402	3.52084	2.9538
TINF04271	6.63274	5.46619	9.00541	7.2013	6.90216	7.69905
TINF04273	0.284514	0.196537	0.270556	0	0	0
TINF04276	0.509936	0.387254	0.457859	0.63557	0.515997	0.0597133
TINF04277	0.12562	0.0414664	0	0.0946371	0.0504449	0
TINF04278	0.535008	0	0.603527	1.25736	0.957089	0
TINF04282	0.487101	0.0987038	0.114802	0.0868296	0.144998	0.244348
TINF04284	0	0	0	0	0	0
TINF04286	11.2517	9.61833	7.94536	2.70223	3.54027	7.89364
TINF04290	0.605057	0.732897	0.668225	0.613613	1.32008	1.35212
TINF04295	0	0.0257885	0	0	0	0.0825238
TINF04296	25.371	23.1764	28.2012	27.727	26.2135	27.422
TINF04303	0.533737	0.572655	1.21869	0.605862	0.991967	0.665649
TINF04310	0.252692	0.2022	0.391744	0.669993	0.861998	0.889112
TINF04323	0	0	0	0	0	0
TINF04329	45.5124	43.5044	39.0181	35.9267	36.287	26.2916
TINF04330	0	0	0.0759802	0.113975	0.084401	0.0831625
TINF04331	3.80919	4.07895	4.71912	4.45011	5.79856	6.67075
TINF04332	8.95906	4.23823	12.1916	11.9444	9.43083	8.26426
TINF04336	5.74662	4.46062	3.0873	5.252	3.38785	4.38681
TINF04338	6.69887	4.02318	6.18275	18.7709	11.7666	7.27726
TINF04341	4.53166	3.78265	4.83167	4.01964	3.7897	3.48113
TINF04346	0	0	0	0.676665	0.357611	0.0909537
TINF04351	0.0638325	0.259267	0	0.0587098	0.11667	0.227904
TINF04352	6.04162	6.52812	10.5805	13.0001	12.1401	18.3994
TINF04353	0.747755	0.967987	0.608757	1.79097	2.2436	1.9007
TINF04354	10.5806	8.61604	8.99072	11.0158	10.7944	16.3763
TINF04355	0	0	0.0360751	0	0	0
TINF04358	2.04889	1.55542	1.61065	3.34996	3.65843	2.27748
TINF04363	0	0	0	0	0	0
TINF04365	1.51943	1.53388	1.64592	2.0646	1.55997	1.33578
TINF04366	0	0	0.181938	0.214424	0.15056	0
TINF04370	0	0	0.367764	0	0	0
TINF04371	0	0.0633918	0	0.199077	0.192963	0
TINF04373	0	0	0	0.044266	0	0
TINF04375	27.9249	27.7178	14.0959	37.3011	36.1456	28.0333
TINF04377	0	0.673519	0	0	0	1.18798
TINF04379	1.12335	1.23398	1.42121	0	0.670738	0.898544
TINF04386	0.184634	0.111948	0.21042	0.1085	0.0886234	0.216488
TINF04387	0.156346	0.156903	0.206746	0.31564	0.270649	0.257568
TINF04388	0	0	0	0.0656648	0	0.0662775
TINF04391	0.300658	0	0	0.444544	0.286275	0.199592
TINF04392	86.4849	67.856	76.548	98.7403	105.108	118.65
TINF04400	0.190087	0.097617	0.111001	0.182982	0.27426	0.172928
TINF04406	0.349791	0	1.32837	0	0.105973	0
TINF04409	0.0774273	0	0	0.0992392	0.17288	0
TINF04411	0	0	0	0	0.211088	0
TINF04413	0.282245	0.142822	0.099479	0.219088	0.0819842	0.129427
TINF04418	0.184666	0	0	0.127781	0.159046	0.177718
TINF04421	0.278432	0.74599	0.587122	0	1.03776	0.390018
TINF04425	0.0487237	0	0	0.189212	0	0
TINF04426	1.07959	0.875614	0.715517	0.771576	1.35578	0.784239
TINF04429	2.0013	0.561047	1.32543	2.38145	1.23474	1.51493
TINF04430	93.98	106.029	85.4051	110.557	96.7044	96.0042
TINF04439	2.59325	2.27987	0.745308	0.815852	0.750566	2.49228
TINF04441	0	0	0.168733	0.224994	0	0.230199
TINF04442	0	0.0418736	0	0.0427008	0.0504758	0.0439639
TINF04445	0	0	0.0279293	0.0349401	0.0253045	0
TINF04446	0.752747	0.802619	0.320927	0	0.109791	0
TINF04447	0.193134	0.296635	0.135048	0.119986	0.112578	0.0796197
TINF04448	0	0	0.413332	0	0	0
TINF04452	52.5192	58.6625	33.0646	78.6979	41.1411	41.712
TINF04455	6.2823	6.75483	7.71558	8.5333	6.73649	5.97698
TINF04456	0.0684345	0.0512511	0.0883441	0.738463	0.352303	0.364632
TINF04464	0.574403	0.345172	0.422076	0.305968	0.440796	0.252109
TINF04476	3.3401	2.91083	3.11509	2.68733	7.62032	4.7497
TINF04478	0.256758	0.217931	0.47946	0	0	0
TINF04481	0.0179265	0	0	0	0	0.269801
TINF04482	5.60936	8.51849	5.42442	7.91282	10.0954	8.2145
TINF04483	17.6374	17.7355	15.538	24.932	32.7532	25.5764
TINF04487	0	0	0	0	0	0
TINF04488	0.367394	0.335974	0.511809	0.339611	0.267607	0.207167
TINF04489	0.209382	0.280648	43.6397	0.525686	0.313031	0.344266
TINF04493	12.4797	17.9424	23.7666	44.9944	47.9698	38.8146
TINF04497	0.287568	0.205336	0	0.301166	0.306165	0.166102
TINF04498	72.8628	66.7038	74.8113	87.2911	80.9337	70.8311
TINF04500	0	0	0	0.152176	0.138785	0.0545529
TINF04502	30.7745	16.7987	27.6515	39.0397	47.8895	54.1986
TINF04503	0.71806	0.64402	0.907621	0.884323	0.995743	0.944222
TINF04505	0.0971569	0	0.348794	0.631205	0.0637274	0.0958259
TINF04507	0.608805	1.52989	0.54472	0.739399	0.74322	0.634232
TINF04509	0.195377	0.0640903	0.47401	0.206167	0.263968	0.284982
TINF04512	1.55646	1.69728	1.2927	1.05082	0.818538	1.02458
TINF04513	0	0.228877	0	0.946558	0.672441	0.43952
TINF04515	1.65112	1.42337	1.64204	0.604783	0.0669228	0.413852
TINF04518	0.731611	0.302802	0.613833	0.972874	1.08294	0.850639
TINF04520	0.0562641	0.0584674	0.0491417	0.0904714	0.188816	0.109856
TINF04524	1.2846	1.58861	1.18643	0.980544	1.08658	1.55496
TINF04527	0	0.469637	0	0.99102	0	0.764929
TINF04528	0.365579	0.488884	0.475994	0.417286	0.837007	0.276099
TINF04531	0	0	0.0485459	0	0	0
TINF04533	2.1145	1.71234	0	0	6.02815	3.47839
TINF04536	1.733	1.41709	1.73128	2.7606	2.76615	3.17706
TINF04539	0	0	0	0.100337	0.0925163	0
TINF04541	0	0.209931	0.0411362	0.0171053	0.136752	0.0690946
TINF04543	0.212163	0.228864	0	0	0	0
TINF04546	0.409505	0.307764	0.530853	0.549669	0.450051	0.531432
TINF04548	0.162123	1.32956	0.411589	0.839112	0.349852	0.307784
TINF04555;TINF03084	2.13084	0.741735	1.23512	0.221963	0.162225	0
TINF04558	2.23976	2.17519	1.42569	3.44494	4.10237	3.17744
TINF04562	41.5814	78.5663	47.3469	54.7306	56.5053	54.3516
TINF04563	0.349168	0.489872	0.197195	0.243789	0.258345	0.209997
TINF04568	1.34794	1.19313	1.02244	2.67766	2.93423	2.51032
TINF04569	0.28771	0.269774	0.214127	0.585383	0.892894	0.766711
TINF04572	0.269485	0.184799	0.373536	0.707471	0.222403	0.823529
TINF04577	0	0	0	0.0605157	0	0
TINF04578	0	0	0.186654	0.153804	0.617315	0
TINF04579	0.0635037	0	0.10837	0.131136	0	0.0909165
TINF04581	6.29766	6.09597	7.01289	14.5417	3.65822	7.41169
TINF04583	0	0.318756	0.271445	0	0.138098	0.120469
TINF04588	0.153227	0.0548917	0.114835	0	0	0
TINF04592	0	0	0.104576	0.426098	0.260625	0.230949
TINF04596	1.15959	0.431509	0.923586	1.47462	0.767113	1.48953
TINF04598	0.828282	0	1.99265	0	0	0
TINF04602	1.08166	1.18272	1.79347	2.33562	1.61545	2.9489
TINF04603	0.297831	0	0	0	0	0
TINF04612	1.41187	2.31398	1.50959	4.29964	3.28095	3.91072
TINF04613	0.117911	0.0783961	0.0681184	0.0781741	0	0
TINF04616	0	0.243483	0	0	0	0
TINF04618	0.0598191	0	0	0	0.0751459	0
TINF04619	0	0	0	0	0	0.640515
TINF04626	0.0993808	0	0.0651359	0	0	0
TINF04628	0	0	0.46902	0	1.40048	0
TINF04629	0	0.587601	0.358921	0.551503	0	0.23187
TINF04631	1.48831	1.79175	2.02178	1.09896	1.06976	1.4339
TINF04639	0.383927	0.231653	0.158233	0.117804	0.491349	0.29844
TINF04640	3.94878	1.69303	1.51613	4.14754	2.13059	2.32249
TINF04641	0.0731092	0	0.0850912	0	0	0.0668516
TINF04645	11.5694	17.255	11.1215	22.9502	20.2266	16.1089
TINF04652	4.817	5.58298	3.16772	7.27176	7.20906	6.02421
TINF04654	0.128051	0.0852897	0.14329	0.158263	0.0876622	0.150795
TINF04665	0	0.10002	1.2392	0.117598	0.0373587	0.149747
TINF04666	0.837423	0.728969	0.767551	0.873597	0.983728	1.38889
TINF04667	0	0	0	0	0	0
TINF04669	0	0	0	0.261493	0.52541	0.245566
TINF04674	3.73469	4.65277	5.66555	3.32321	3.24236	4.02681
TINF04677	0.180945	0.0491254	0.229023	0	0	0
TINF04679	1.2171	1.3001	0.822858	1.12191	1.0714	0.734952
TINF04681	2.24664	2.28694	2.9298	1.20866	0.664545	1.46621
TINF04682	0.15879	0.151136	0.169862	0.548316	0.53058	0.425067
TINF04687	3.71706	4.42435	3.33605	3.33556	5.23618	3.89892
TINF04688	0	0	0	0	0	0
TINF04689	0.0631115	0	0.0405417	0.0225536	0.0239918	0.0487864
TINF04695	0	0.0483149	0	0	0.0687401	0
TINF04699	9.53675	15.1378	17.4591	19.9114	15.4761	27.9048
TINF04700	2.04934	0.0882291	1.54058	1.76958	0.185197	1.82799
TINF04702	0	0	0	0	0	0
TINF04705	0.285227	0.159588	0.145595	0.331005	0	0.187277
TINF04710	1.90702	1.89538	1.96921	2.76459	2.17089	2.92848
TINF04712	0.853179	0.728576	0.62221	1.00243	1.1148	0.698975
TINF04714	0	0	0	0.229646	0.12333	0
TINF04715	0	0	0	0.230307	0.10263	0.204701
TINF04716	0.248387	0.426625	0.425516	0.625281	0.556073	0.508824
TINF04722	55.5425	47.799	72.7874	78.0369	68.6227	76.4112
TINF04725	2.42571	2.38658	2.63516	4.53099	4.02396	3.58668
TINF04726	1.99274	2.43797	5.38815	0.926166	9.30038	9.85146
TINF04727	10.1909	11.9195	7.61138	13.5165	16.8108	13.372
TINF04729	2.93896	2.28098	3.66482	11.0601	10.9633	15.4078
TINF04730	0.280961	0.626867	0.608289	0.929284	1.02327	0.860814
TINF04731	286.861	733.421	1602.83	357.259	202.204	84.2543
TINF04732	0	0	0	0	0	0
TINF04734;TINF04047	1.99449	2.39574	1.77363	3.31997	3.03138	3.51931
TINF04735	0	0	0	0.138688	0	0
TINF04744	0.279813	0.413663	0.118302	0.716638	0.462417	0.369979
TINF04745	9.06409	7.53322	5.17861	7.30357	10.8287	5.48076
TINF04750	0.0650242	0	0.0255734	0.113713	0.190312	0.195016
TINF04754	1.43418	2.00524	2.28154	2.97761	3.75599	3.18694
TINF04757	1.35086	2.07804	1.36551	2.81386	2.27285	1.91644
TINF04759	1.66733	1.46226	1.41707	1.65771	1.66598	1.07182
TINF04763	0	0.103673	0.0466802	0	0	0
TINF04768	0	0	0	0.372269	0.343852	0
TINF04769	0	0	0.0691069	0	0	0
TINF04773	62.6628	61.6419	53.5335	93.6643	83.8105	64.7497
TINF04776	1.46517	1.23516	0.805958	1.48135	1.9218	1.41979
TINF04777	0	0	0	0	0	0
TINF04778	21.04	20.6704	17.9647	14.2953	10.8349	13.5042
TINF04784	73.5825	102.298	75.2455	68.0781	59.3429	58.8339
TINF04789	3.24051	2.63267	2.86354	3.82496	5.25211	4.13317
TINF04793;TINF05409	1.00321	1.30285	1.53083	0	0	0
TINF04794	23.4007	23.5738	20.5043	26.6157	26.7037	27.6463
TINF04798	1.40474	1.99751	1.48921	5.41993	5.47394	3.78758
TINF04799	4.19691	5.67129	4.46383	4.98048	6.12228	6.38629
TINF04804	0.124505	0.128727	0.178579	0	0	0
TINF04809	0.0893896	0.145682	0.175713	0.436474	0.43553	0.374993
TINF04811	0.0801699	0	0	0	0	0.0389253
TINF04814	0.153474	0.152674	0	0	0	0
TINF04815	5.67595	6.32007	5.7429	7.92529	7.31068	10.5504
TINF04819	0	0	0	0.0539124	0.0278606	0.0333712
TINF04820	0	0	0	0	0.419142	0.250735
TINF04821	0.361209	0.0945597	0.432483	0.134323	0.374906	0.375505
TINF04823	0.0276254	0	0.0188204	0.0877401	0.304991	0.0721071
TINF04826	0.436963	0	0	0.493901	0.199725	0
TINF04827	1.1474	0.866972	1.10587	1.66812	1.21318	1.21977
TINF04830	0	0	0.124828	0.210863	0.143165	0.150668
TINF04832	6.6846	5.34998	4.2062	11.3875	5.91466	4.72408
TINF04833	0.692644	0.575385	0.760804	1.45379	1.76595	1.38852
TINF04838	0.334671	0.42872	0.226124	0.478486	0.217872	0.301857
TINF04841	0.152579	0.272196	0.181017	0.232889	0.13564	0
TINF04845	0.595928	0.413342	2.04155	0.742454	0.411583	1.99874
TINF04846	212.222	199.496	163.837	219.961	214.837	265.991
TINF04848	30.5573	24.2468	26.9033	37.7158	40.4277	35.0602
TINF04850	2.07469	1.54802	2.08403	3.91556	3.49839	3.5202
TINF04853	0	0	0	0.0645485	0.112812	0
TINF04855	5.70973	3.4254	4.42569	7.73884	5.31933	5.19348
TINF04867	0	0	0.0376374	0	0.0253127	0.0357635
TINF04870	0	0	0	0	0.0978441	0
TINF04872	0.148313	0.286848	0.548634	0.556174	0.483989	0.707197
TINF04875	0.135683	0.127273	0.107628	0.149327	0.228671	0.156915
TINF04877	0.13095	0	0	0.125218	0	0
TINF04882	2.54923	3.89218	4.16866	4.40665	3.47422	3.88852
TINF04883	21.6812	26.4923	44.5475	276.247	284.065	240.493
TINF04888	5.79479	5.08478	5.0527	6.84959	6.36904	6.00936
TINF04889	0	0.62656	1.11529	0	0	0
TINF04891	0.270704	0	0.196667	0.0425854	0.0533031	0
TINF04892	112.205	85.8396	83.6551	91.7997	82.8493	88.5547
TINF04897	0.463254	0.166606	0.142716	0.286312	0.418249	0.19518
TINF04899	0	0.0301336	0.017055	0.0891744	0	0
TINF04901	0	0	0	0	0	0.173515
TINF04907	0.0383726	0	0	0.0274245	0	0
TINF04911	1.42419	1.54953	1.28582	2.16931	1.40494	1.47534
TINF04912	20.5634	14.6619	17.6642	25.3355	22.6193	20.4709
TINF04914	14.273	10.8144	11.909	14.851	14.2032	14.2484
TINF04916	0	0	0	0	0	0
TINF04918	0	0	0	0.034407	0	0
TINF04921	2.94058	2.79182	1.79487	1.65827	3.99815	3.31194
TINF04925	7.40429	6.47882	6.53837	9.21552	4.9827	8.11572
TINF04927	0.262236	0.248818	0	0.252158	0.294349	0
TINF04928	0	0	0	0.0501858	0	0
TINF04930	1.35242	0.761506	0.614855	2.37671	2.74095	4.11148
TINF04931	9.86936	11.5103	6.71632	14.6826	9.04222	10.8422
TINF04933	0	1.07404	0.924387	2.28929	0.781668	2.84388
TINF04935	0.250034	0.189257	0	0.71988	0.312461	0
TINF04936	3.76795	4.44229	3.18629	4.67342	3.89997	5.52763
TINF04937	0.166473	0.119457	0.116425	0.136979	0.178757	0.134507
TINF04938	0.774143	0.812962	0.554378	1.01441	0	0.710925
TINF04940	12.6716	15.8435	10.9739	17.22	18.3584	20.9856
TINF04941	0	0	0	0	0	0
TINF04942	0.398107	0.296157	0.423946	0.701484	0.754068	0.552889
TINF04944	3.00665	3.12007	2.62862	3.19319	2.13368	1.43962
TINF04947	0.310766	0.104282	0.307735	0.536106	0.229935	0.209581
TINF04949	0	0	0	0	0	0.063063
TINF04950	1.08562	1.21532	0.932469	1.02669	0.713079	1.37062
TINF04955	0.850131	0.449892	0.652936	0.405388	0.574109	0.844548
TINF04958	0	0	0	0	0	0.208408
TINF04965	0	0	0	0.214729	0.117096	0.159893
TINF04968	0.172685	0.255542	0.213994	0.172849	0.168452	0.0363154
TINF04971	0	0.0566075	0.112685	0.0842292	0.0695709	0.0994281
TINF04979	1.44662	1.30638	0.716051	1.77856	1.26928	0.983214
TINF04980	0	0	0	0	0	0
TINF04981	0.252627	0.192	0.365019	0.253623	0.393704	0.449502
TINF04986	0	0.317931	0.0851446	0.0723248	0.103048	0.37064
TINF04987	0.605803	0.398723	0.322316	0.635071	0.253265	1.2754
TINF04990	0	0	0	0.175193	0	0.181892
TINF04991	0	1.36327	1.11816	0.997817	0.806385	0.169771
TINF05005	0.510727	0.44474	0.709104	1.4465	1.22266	1.13124
TINF05008	3.87577	2.98867	3.38915	1.00717	3.91116	1.32717
TINF05009	0	0.082874	0.369187	1.02245	0.0873738	0.121873
TINF05010	0	0	0.390254	0.237497	0	0
TINF05013	2.4853	2.44831	2.6192	3.45292	3.0263	2.7145
TINF05015	7.40299	7.10507	8.76294	9.33961	6.87951	9.25951
TINF05016	1.56203	1.22429	1.25002	1.74938	1.45905	1.92142
TINF05017	0	0.127673	0	0.17036	0.0602911	1.55244
TINF05018	0.0539508	0.0366638	0.0710641	0.115347	0.118661	0.108103
TINF05019	2.72454	0.222933	2.05871	0.197499	0	3.78454
TINF05023	0.25465	0.308484	0.535976	0.261318	0.501716	0.19238
TINF05040	0.181301	0	0	0.0817598	0.39253	0.110665
TINF05044	0.0746264	0.0505977	0.198898	0.0548422	0	0
TINF05048	4.6896	7.22881	5.46851	7.0454	6.39629	7.16533
TINF05049	1.31144	1.38278	0.977891	1.83518	1.13278	1.73485
TINF05052	0.212351	0.391103	0	0.109847	0	0
TINF05053	0.231517	0.224013	0	1.79322	1.1976	1.08482
TINF05056	0.121367	0.111313	0.435616	0.639935	0.592647	0.906269
TINF05060	0	0.0970475	0.30324	0	0	0
TINF05061	0.991215	1.41264	0.723733	0.780432	1.02279	0.815359
TINF05062	0	0	0	0	0	0.375824
TINF05064	0.486251	0.623142	0.494062	0.636256	0.577041	0.530429
TINF05072	0.0955814	0	0.0530078	0.124844	0	0.0841652
TINF05075	0	0.261571	1.88718	3.9044	2.39636	2.34856
TINF05079	0.144617	0.074311	0	0.115359	0.313999	0.322616
TINF05083	0	0	0	0	0	0
TINF05084	0.0651214	0.054199	0.131007	0.195616	0.235764	0.102332
TINF05086	0.152832	0.259234	0.129864	0.434853	0.268802	0.616971
TINF05092	2.00298	1.69532	2.42101	2.87484	2.24168	2.41674
TINF05093	1.45304	3.32275	1.16378	3.48965	3.72606	2.9925
TINF05095	26.5815	18.8628	62.2223	2.71034	1.91713	3.55385
TINF05097	0	0	0.0578732	0	0	0.113993
TINF05101	0	0	0	0.0518259	0	0
TINF05103	0	0	0	0	0	0
TINF05104	0	0	0.465306	1.04428	1.0171	0.299606
TINF05105	0.823743	0.886219	0.638307	1.16064	1.28733	0.834745
TINF05109	0	0.0603083	0.106165	0.134628	0.258414	0.113956
TINF05110	0	0	0.164805	0.17003	0.382231	0.318167
TINF05112	0	0	0	0	0	0
TINF05116	1.04256	0.489512	0.788858	1.38426	1.70937	1.09373
TINF05117	34.2912	16.2245	15.6242	58.3543	71.0676	51.6889
TINF05119	0.202204	0.233041	0.231728	0	0	0
TINF05124	0	0	0	0	0.0676224	0
TINF05129	2.67987	2.14998	2.03126	1.65577	2.53443	3.75587
TINF05133	0	0	0	0.104883	0.413409	0
TINF05136	0	0.0442776	0	0.0710027	0	0
TINF05138	0	0	0.475078	0	0	0
TINF05143	0	0	0	0	0	0.0233318
TINF05151	7.61565	6.58723	7.34286	10.1197	8.43117	7.63146
TINF05156	0.547172	0.293106	0.359308	0.629958	0.385232	0.890523
TINF05159	0.427439	0	0	1.04477	0	0
TINF05164	0	0	0	1.15839	0.432791	1.07041
TINF05167	0.0635413	0.0734926	0	0.0724495	0.0846619	0.0482739
TINF05168	0.483042	0.513211	0.244459	1.19918	0.686989	0.326686
TINF05169	0.0673194	0	1.22089	0.0793215	0	0.356529
TINF05176	0.138334	0	0.285532	0.285907	0.265719	0.127265
TINF05179	0.359892	0.0690475	0.259976	0.274015	0.195908	0.350267
TINF05180	0	0	0	0	0	0.0321777
TINF05181	6.84086	1.33316	5.35302	5.61056	5.64717	4.72296
TINF05186	6.01783	5.99712	6.6377	10.1709	8.64813	7.95826
TINF05187	28.1298	2.0745	42.7186	135.508	116.993	172.794
TINF05190	0.072986	0.228746	0	0	0	0
TINF05193	11.3664	8.09231	12.241	32.0473	24.3378	15.0646
TINF05194	0	0	0	0.215995	0.21334	0.0670796
TINF05200	0.0871722	0.100609	0.163964	0.127027	0.127648	0.129018
TINF05201	0.821085	0.937087	0.611589	0.915814	0	0.994801
TINF05204	0.518884	0.622822	1.29123	0.11549	0.169173	0.365107
TINF05209	0	0	0	3.28492	0	0
TINF05214	24.6909	28.2566	27.92	13.1205	19.2338	25.4003
TINF05215	28.7963	28.3535	31.3079	26.8184	29.8318	30.5741
TINF05216	4.23937	3.38213	2.21849	1.98404	3.31843	1.90315
TINF05220	0	0.163214	0	0.557602	0	0.262715
TINF05223	0.501021	0	0.458059	0.807246	0.436739	0
TINF05225	0.239226	0.107463	0	0.314879	0.0900172	0.197289
TINF05226	3.19007	5.65768	4.16111	3.72699	3.38435	3.0199
TINF05230	0	0	0.0698217	0	0	0
TINF05232	0.174117	0	0	0.279203	0	0
TINF05234	0.830875	0.620589	0.533498	1.13414	0.941847	0.469482
TINF05235	1.73093	0.973486	1.08737	2.21982	1.47113	0.874629
TINF05239	0	0	0	0	0	0
TINF05240	0.401854	0	0	0	0.390312	0
TINF05243	0	0.259954	0	0	0	0
TINF05244	3.02681	3.6273	2.47512	3.70061	3.46502	2.64357
TINF05245	0	0.137761	0.668292	0	0	0
TINF05248	0.264933	0.0659771	0.141033	0.286212	0.0898867	0.0952689
TINF05249	0	0	0	0	0	0
TINF05250	0.663338	1.37355	0.285251	2.2369	3.18167	2.61237
TINF05253	3.51853	3.29591	5.81324	0	0	0
TINF05255	0.829838	0.93689	0.794403	1.334	1.45946	0.958333
TINF05257	0	0.0476327	0	0.0683525	0.0678332	0
TINF05262	0	0	0.588037	1.49482	0.328562	0.657717
TINF05263	0.107395	0	0.229063	0.0792093	0.132736	0.119326
TINF05266	0	0	0	0	0.0894954	0.0717944
TINF05267	79.6641	93.7741	74.8647	67.5044	65.2681	73.6824
TINF05269	0.104983	0	0	0	0	0.0839201
TINF05270	0	0	0	0.230843	0.153127	0
TINF05273	3.30606	3.20386	4.68005	5.63301	4.93251	4.67261
TINF05275	0	0	0	0	0.2899	0.254917
TINF05283	0.524356	0.137853	0.0816044	0.33509	0.536766	0
TINF05291	0.777515	0.813617	0.382526	2.11137	2.14617	1.59202
TINF05292	0.364852	0.356399	0.566208	0.412154	0.408987	0.548418
TINF05293	0.236185	0.231398	0	0	0.313272	0
TINF05294	0	0	0	0.0506554	0.0646145	0
TINF05296	0.24488	0	0.202051	0.208462	0.179973	0
TINF05297	0.993873	1.08295	0	0.837054	2.61119	1.84306
TINF05298	0.137991	0.276471	0.137085	0.325948	0.153375	0.129219
TINF05302	0	0	0.186106	0	0	0
TINF05303	9.15875	8.00131	7.05831	10.2669	10.9331	10.8289
TINF05304	0	0	0	4.21894	4.58606	6.35443
TINF05310	96.4373	106.52	80.1349	93.4148	89.8593	82.6277
TINF05311	0	0	0	0	0	0
TINF05315	0	0	0	0.29735	0.331548	0
TINF05320	4.77946	3.39535	3.62053	2.93483	2.4944	2.06781
TINF05323	0.771939	0.764517	1.58259	0.843789	0.652043	0.91169
TINF05325	0	0	0	0	0	0
TINF05327	0	0	0	0	0.0406193	0
TINF05331	0	0.197637	0.0790328	0	0.308829	0.245521
TINF05334	0.421804	0.329375	0.422009	0.564985	0.307655	0.303899
TINF05335	0.481966	0.570285	1	1.01341	0.426646	0
TINF05337	0	0	0	0.215696	0	0
TINF05338	0	0	0	0.168689	0	0
TINF05343	1.0261	0.734141	0.499666	1.09547	0.914521	1.22007
TINF05351	16.2739	13.7964	17.1765	14.9476	16.5094	21.1609
TINF05352	8.07793	8.40327	7.39563	27.3971	37.5633	28.9988
TINF05355	0.749441	0.820884	0.839423	0.313888	0.213114	0.552347
TINF05358	0	0	0.0207474	0.0413569	0.0346495	0.103067
TINF05360	2.63293	2.37362	2.12872	5.08019	4.55771	2.8727
TINF05364	20.3767	16.0792	25.8593	30.565	30.1559	15.3558
TINF05370	0	0.0239751	0	0.0959653	0.0525987	0.0700067
TINF05373	197.543	215.47	178.265	291.332	278.661	276.062
TINF05376	0.0160884	0	0.0161138	0.0196127	0.0179952	0.0743835
TINF05378	0.229001	0.0806285	0.177209	0.368458	0.283913	0.130823
TINF05380	0.17262	0.199784	0.232095	2.85963	0.33921	3.02681
TINF05381	0	0	0.0824795	0	0	0
TINF05382	2.10679	1.91928	1.60838	4.78916	4.12647	4.38243
TINF05385	38.5548	31.1581	35.8974	35.6941	45.4013	34.6472
TINF05395	0.106014	0.348897	0.175132	0.401497	0.189701	0.307806
TINF05396	65.2316	67.162	57.5199	80.9741	76.6838	86.1854
TINF05400	3.59821	3.5564	1.4846	1.04409	1.52461	0.683311
TINF05401	0.60223	0.629853	0.859061	1.4609	1.08012	0.997475
TINF05405	0.454495	0	0	0	0.321153	0
TINF05407	1.58576	1.26534	0.951172	1.64998	1.44332	1.15411
TINF05411	2.36282	1.94887	2.73055	10.318	11.7364	11.787
TINF05413	0.437521	2.55352	1.51212	13.7067	10.6756	11.9942
TINF05415	0.607469	0.607869	0.546831	1.41463	0.908342	0.565879
TINF05417	0	0.0212674	0	0.0197231	0	0
TINF05419	7.20913	5.82573	4.94189	9.51983	7.73635	6.0941
TINF05422	0	0	0	0	0	0
TINF05423	18.831	18.69	16.9995	22.51	22.4284	17.8951
TINF05424	0.0632068	0	0	0.12182	0.155269	0.168041
TINF05431	0	0	0	0	0	0
TINF05440	0.902454	0.524602	0.697816	0.658705	0.975627	0.969771
TINF05444	0	0.443116	0	0	0	0
TINF05445	0.200383	0	0.187669	0.319512	0.190292	0.163168
TINF05449	5.59464	8.62651	6.20526	13.5975	17.9156	22.0856
TINF05454	0.31677	1.28282	0.255921	0.781679	1.65184	0.246487
TINF05456	7.81989	8.26907	5.81103	12.7763	11.7762	8.48856
TINF05463	0.269874	0.719083	1.05544	0.965141	0.201751	0.180028
TINF05464	0	0.1971	0	0.28958	0	0
TINF05468	92.6508	90.8216	94.9168	125.212	94.1092	78.5502
TINF05472	0.56082	0.322939	1.34493	1.65609	0.675269	1.09848
TINF05476	0	0.127273	0.208002	0	0.36964	0.0340114
TINF05481	0	0	0.283862	0	0	0
TINF05483	0.379674	1.07404	2.36297	0.214785	0	0.406462
TINF05486	10.7433	14.0262	11.5884	22.8492	19.1383	20.488
TINF05487	2.77531	3.03149	4.32249	1.1867	0.713148	0.905303
TINF05490	0	0	0	0.60888	0.533903	0
TINF05492	0	0	0	0	0	0
TINF05494	0	0	0	0	0	0
TINF05495	0	0	0	0	0.141833	0
TINF05497	0	0	0.225162	0	0.187058	0.152689
TINF05502	0.25432	0.243666	1.36798	0.631891	0.149241	0.492543
TINF05504	1.28447	1.91712	0.709639	2.40334	3.21785	2.62678
TINF05507	1.19726	1.02514	0.822924	0.563239	0.914109	0.57041
TINF05515	0	0	0	0.0584167	0.0638641	0.0423827
TINF05518	2.23873	1.99555	1.03066	2.17916	1.43275	1.49473
TINF05522	5.91403	5.15542	4.62748	10.0387	10.5225	8.88518
TINF05523	4.06711	4.49951	2.47225	3.71021	3.07113	2.92595
TINF05526	2.14783	1.90697	1.50965	0	1.69358	1.85688
TINF05528	0	0	0.145842	0	0	0
TINF05531	0	0	0.454906	0	0	0
TINF05533	0.14651	0.154573	0.159315	0.15116	0.161126	0.154991
TINF05542	0.247479	0	0.179801	0.546084	0.564669	0
TINF05548	14.0396	16.6809	17.4203	21.1998	19.4061	22.9337
TINF05550	0.193666	0.357152	0.28296	2.37871	3.97055	2.49695
TINF05551	0	0	0	0.100418	0.0526488	0
TINF05552	3.01339	2.32478	2.36778	8.12859	1.32915	0.999554
TINF05555	0	0	0.117961	0.141444	0	0
TINF05564	1.39229	0.285309	1.05778	1.88376	1.53251	1.41162
TINF05565	0	0	0	0.201665	0	0.213659
TINF05568	6.55753	8.34304	8.75426	10.9815	10.5294	9.72445
TINF05570	0	0	0	0	0	0
TINF05573	1.17211	0	0	0	0	0
TINF05574	0.457516	0.632033	0.586554	0.52447	0.819705	0.734187
TINF05575	0	0	0.135208	0.273023	0.334535	0
TINF05577	11.0481	10.5656	8.23325	22.2556	18.3989	16.6503
TINF05578	1.10442	0.986448	1.21755	1.99482	1.14439	2.00914
TINF05589	0.173022	0.241133	0.228408	0.518895	0.316629	0.332843
TINF05590	0	0	0	0.170809	0	0
TINF05592	0	0.043255	0	0.0557109	0.103886	0
TINF05593	0	0	0.339643	0	0	0
TINF05595	2.55007	2.3543	1.28235	2.01677	2.60577	4.92662
TINF05597	4.94914	5.42606	5.76849	8.56697	5.63515	5.89349
TINF05599	4.79301	3.57604	2.29671	6.96682	4.33107	5.01797
TINF05606	3.09178	2.98736	2.64197	2.62416	2.62993	2.847
TINF05608	15.8842	18.7129	14.3978	18.05	18.6838	15.8512
TINF05610	2.62139	3.13807	2.82473	1.7563	0.511253	0.842914
TINF05611	3.28842	4.37047	5.66876	3.26347	3.56155	3.25171
TINF05619	2.03333	1.58913	1.87609	2.00387	1.846	2.74027
TINF05621	0	0.198782	0.222343	0.188925	0.109839	0.114988
TINF05622	0.120932	0.117715	0.0657738	0.310982	0.372455	0.590077
TINF05623	1.2632	0.463175	1.13927	14.2517	15.9986	13.4559
TINF05624	0.656271	0.681113	1.74377	0.537684	0.653217	0.592617
TINF05627	0	0	0	0	0	0
TINF05639	0.551658	0.505034	0.682854	0.802569	0.746241	0
TINF05640	1.18306	1.29997	1.18589	0.989898	1.33306	1.49109
TINF05641	1.50148	1.18259	1.46396	2.19568	1.26859	1.70091
TINF05642	0	0.0864812	0	0.0595741	0.0765946	0
TINF05643	0.231569	0.281866	0.190455	0.20671	0.219258	0.281922
TINF05645	2.70373	3.48845	2.97355	3.90515	3.88369	2.8337
TINF05646	5.23578	4.88412	2.84096	5.90496	4.43028	2.94326
TINF05647	74.0818	67.8363	54.128	36.0271	41.036	40.6454
TINF05648	15.1139	6.65728	6.33418	7.99451	8.04531	12.2378
TINF05650	0.0777839	0	0.113032	1.06984	1.05012	0
TINF05651	1.22365	1.15849	0.929464	0.823709	0.789633	1.00891
TINF05652	1.8536	1.65237	1.92359	1.00443	1.85781	1.81722
TINF05655	0	0	0	0.353704	0	0
TINF05657	0.144416	0.146573	0.0963863	0.197393	0.138702	0.842617
TINF05658	0	0	0.0664071	0	0.0789976	0
TINF05659	1.41258	1.44779	1.29357	1.49988	1.34329	1.65478
TINF05662	11.8209	11.8815	11.9424	14.0097	11.6691	11.9987
TINF05663	1.65533	1.82815	2.0503	3.03885	2.74075	2.55741
TINF05667	1.92524	1.8893	1.34587	3.79777	3.98744	2.87678
TINF05668	0	0	0	0.179259	0	0
TINF05670	4.13291	3.17866	2.84376	4.02794	4.95057	3.58928
TINF05674	0.37708	0.758232	0.517167	1.0792	0.435853	0
TINF05675	0.223788	0.0766743	0.0736223	0.269849	0.29012	0.0525995
TINF05676	18.381	22.8714	13.0726	16.7299	8.89392	13.2353
TINF05680	0	0.328596	0	0.513732	0.869962	0.278929
TINF05681	0.222472	0	0	0.174563	0	0
TINF05685	1.00055	1.41061	1.3295	1.07832	1	1.30073
TINF05687	0.140448	1.0129	0.195231	0.714455	0.341723	0.170945
TINF05688	0.479359	0.583843	0.24502	0.74788	0.787985	0.792781
TINF05691	0.251856	0	0.459542	0	0	0
TINF05694	0.471119	0.526383	0.26033	0	0.077185	0
TINF05697	0.67248	0.622206	0.283548	0.275543	2.05657	1.5742
TINF05698	11.1888	11.3859	4.653	8.26515	7.55716	4.44898
TINF05700	10.5916	14.802	13.2256	13.5533	3.73313	12.5438
TINF05703	0.0628009	0.413093	0.0850177	0.298086	0.0861792	0.179857
TINF05708	0	0	0.235783	0.549239	0.290409	0.677109
TINF05720	0.224417	0.134481	0	0.179758	0.15472	0.234737
TINF05721	0	0.27435	0.459495	0.489817	0.34734	0.575186
TINF05723	0.138522	0.119306	0.139817	0.147213	0.375469	0.151515
TINF05725	0	0	0	0.0216176	0	0
TINF05728	6.20255	5.67103	11.2257	9.44562	11.1074	17.3173
TINF05731	0.884883	1.01748	0.680315	0.293777	0.142863	0.923871
TINF05736	0.216566	0.0645689	0.0613212	0.124295	0.105548	0.13574
TINF05737	0.182228	0.0650704	0	0.102501	0.147669	0
TINF05738	0	0	0	0.0653841	0	0
TINF05740	0.359413	0.165466	0.148587	0.358587	0.261414	0.292981
TINF05744	0	0	0.0873689	0.221383	0.180206	0
TINF05745	26.315	23.9241	20.696	24.1931	20.4147	17.2519
TINF05752	8.10452	10.1604	6.29744	13.8139	12.3742	14.4066
TINF05753	0.0747236	0.556517	0.559689	0.661387	0.990045	0.0965686
TINF05757	0	0	0	0	0	0
TINF05768	0.40813	0.28034	0.223365	0.246664	0.29183	0.261482
TINF05775	1.73158	1.74907	0.928128	3.73528	2.80934	2.60346
TINF05780	0.159724	0.242782	0.0427767	0.251048	0.273464	0.0994504
TINF05789	5.32434	3.17597	7.65413	0.938513	0.317288	0.597126
TINF05791	0.62065	1.13113	0.379146	0.904153	0.25816	0.536074
TINF05795	0.23354	0.166206	0.328609	0.45439	0.511679	0.432576
TINF05798	0	0	0	0.0227289	0.0255798	0
TINF05804	0.151373	0.175908	0.374377	0.639436	0.396066	0.371791
TINF05805	6.40309	5.79823	5.34173	7.30419	5.02678	10.0201
TINF05807	0.73777	0.461211	1.30399	0.590659	0.488809	0.175394
TINF05809	0.0560845	0	0.142843	0	0.072633	0
TINF05810	0.377476	0.109322	0.387736	0.672487	0.462987	0.53626
TINF05816	0.117846	0.118062	0.26576	0.144275	0.208452	0.628892
TINF05820	0.112549	0.585198	0.406299	0.486044	0.484511	0.427548
TINF05823	5.85243	2.30664	2.52916	3.68982	2.97968	4.62106
TINF05824	38.9847	72.0262	45.2455	27.833	44.2204	30.661
TINF05825	0.314241	0.238894	1.00027	1.01553	0.365307	0.448076
TINF05827	1.40824	1.41277	0.603066	0.923235	0.930175	0.302867
TINF05829	4.98797	4.08354	4.10641	5.46452	4.50257	3.67521
TINF05830	0.210562	0.34239	0.186407	0.471813	0.306461	0.719103
TINF05833	1.20109	1.651	1.51867	1.35526	1.44669	1.23269
TINF05837	0.197043	0	0	0.309597	0.442664	0.348737
TINF05840	0.83859	0.768511	0.541694	1.11175	1.23824	1.15085
TINF05841	0	0	0.174838	0.167062	0.228987	0
TINF05842	2.48128	2.14763	2.64077	3.1776	2.80233	2.09589
TINF05843	2.29371	2.75149	1.74431	5.78791	3.89887	3.88904
TINF05846	1.02493	0.452412	1.04823	0.549638	0.500254	0.932412
TINF05854;TINF09120	0	0	0	0	0	0
TINF05855	0.188738	0.160851	0.17045	0.28055	0.102877	0.348173
TINF05856	0	0	0	0	0.290512	0
TINF05859	0	0	0	0	0	0
TINF05862	0	0	0	0.0953355	0.111795	0.117031
TINF05863	0.364159	0	0.218015	0.814792	0.270017	0.477562
TINF05864	0.046315	0.043708	0.051732	0.156454	0.114858	0.0627317
TINF05866	91.2633	88.4386	78.8925	114.948	101.545	89.1934
TINF05867	0	0	0	0	0	0
TINF05868	0.0695108	0.0156786	0.0595217	0.085676	0.0604957	1.33214
TINF05872	0.435446	0.404216	0	0.600019	0	0
TINF05873	0	0	0	0	0	0.303884
TINF05875	0.244562	0.479732	0.2276	0.249757	0.221668	0
TINF05877	0.0893896	0.104498	0.102037	0.145485	0.0996979	0.130422
TINF05878	0.25974	0.627097	0.533886	0.278218	0.248534	0.604694
TINF05879	0.182533	0.203424	0.319371	0	0.446955	0.600178
TINF05881	13.9793	11.3178	14.0846	12.5755	15.6196	15.8861
TINF05882	1.06973	0.348969	0.610848	0.833936	1.12049	1.32709
TINF05883	0	0	0	0.255438	0	0
TINF05886	0	0	0	0.980918	0.977892	1.26693
TINF05896	8.65303	10.2638	6.28375	4.70629	3.12283	3.32635
TINF05897	59.2032	44.9813	68.6728	29.5641	24.8692	39.6606
TINF05899	0.533355	0.374232	0.356676	0.449882	0.403694	0.429805
TINF05903	0	0.269656	0	0	0.393938	0.0940062
TINF05904	0.901287	0.479509	1.64618	0.702794	1.63886	1.38176
TINF05907	0	0	0	0	0	0
TINF05908	0.0807793	0	0.0711041	0.0779808	0.0897288	0.0826946
TINF05909	0	0	0	2.34105	3.6289	0
TINF05911	0	0	0.137112	0	0	0
TINF05912	0.033729	0	0.0666802	0.0459466	0.0657391	0.0325624
TINF05922	1.66577	1.582	1.02485	0.568278	0.56035	0.674176
TINF05929	0	0	0.220647	0.320242	0	0
TINF05931	0	0	0	0.0316993	0.105033	0.0382138
TINF05937	0	0	0	0	0.111651	0
TINF05938	3.43904	4.77931	4.40772	2.54371	3.36595	2.30905
TINF05940	0.16565	0	0.221114	0.333899	0.247511	0.182093
TINF05945	0.890654	0	0	0	0.62815	0.870841
TINF05947	0	0	0	0.0855949	0	0
TINF05949	0	0.476137	0.585786	0.601846	0.602993	0.612938
TINF05953	0	0	0	0.109971	0	0.101411
TINF05957	10.5988	3.14088	8.97602	0.758668	0.260755	0.621056
TINF05961	0	0	0	0.246028	0	0.177503
TINF05965	0	0	0.223713	0	0.200439	0.223455
TINF05969	0.768567	0.230723	0.681651	0.00753866	0	0.032852
TINF05971	0	0	0	0	0	0
TINF05972	0	0	0	0	0	0
TINF05974	0	0.362049	0.49493	0	0.273127	0.458712
TINF05975	0.365507	0.739116	0.646102	0.80999	0.152386	0.621732
TINF05976	1.16011	2.23764	2.56923	1.82383	2.30621	2.41243
TINF05977	0.625046	0.555123	0.981765	0.0823709	0	0
TINF05982	0	0.238442	0.199593	0	0	0
TINF05986	6.83113	6.89689	6.87796	7.15765	6.21888	7.63146
TINF05991	0.858301	0.692766	0.570369	0.775567	0.654823	0.615805
TINF05995	0	0	0	0.0842292	0	0
TINF05997	7.24479	7.18625	5.311	12.5755	11.0367	9.52689
TINF06001	0.242228	0.155921	0.095498	0.225543	0.330972	0.0955362
TINF06002	0	0	0	0.6113	0	0
TINF06003	0	0.0771195	0	0.0843103	0.0634988	0
TINF06005	0	0.773879	0	0	1.39574	0
TINF06008	4.96165	3.97355	3.78799	4.10389	5.04003	5.4772
TINF06009	0.967225	0.921637	1.03106	0.91993	0.819018	0.950535
TINF06011	0.716439	1.62147	1.64939	2.32726	2.32283	1.75847
TINF06012	1.7096	3.29637	2.8769	2.92953	3.20913	0.858883
TINF06014	2.34584	1.76412	2.46196	3.53648	3.65479	3.32086
TINF06016	0	0	0	0	0	0
TINF06017	0	0.0647142	0.081571	0.066675	0	0.106996
TINF06021	0.973125	0.630992	0.918242	2.18808	1.5803	1.46309
TINF06026	0.670535	1.15129	0.664425	0.350355	0.700996	0.635948
TINF06028	0	0	0	0.0890683	0.297089	0.124265
TINF06029	6.31796	5.2309	7.78839	3.72574	2.22348	4.28766
TINF06031	1.04185	1.14979	1.14802	0.85202	1.35077	1.47259
TINF06034	0	0	0	0	0	0
TINF06043	0	0	0	0	0	0
TINF06050	0.123182	0	0	0	0	0.117855
TINF06053	142.698	154.861	137.239	142.143	138.641	125.862
TINF06621;TINF06058	4.84514	5.42475	8.11435	2.03399	2.5275	1.73024
TINF06060	3.89665	1.98488	2.6365	6.10776	4.29694	2.81595
TINF06061	0.53753	0.567777	0.471258	0.524894	0.375132	0.401062
TINF06062	1.73612	0.0435974	0.441774	0.463732	0.0302794	1.23099
TINF06067	36.2116	25.5856	44.8948	3.53361	3.2	8.1172
TINF06073	11.9525	12.6625	12.9243	25.6697	32.3007	23.6289
TINF06074	0.257471	0.380282	0.206005	0.638251	0.557872	0.211111
TINF06077	0	0	0.244112	0	0	0
TINF06082	0.0784582	0.0729558	0.078799	0	0.0746516	0
TINF06089	2.74886	2.64884	2.3818	3.7813	2.5516	1.81477
TINF06096	4.06879	3.4017	3.35048	5.55001	4.76148	4.51649
TINF06098	0.0577936	0	0	0.14488	0.0171837	0
TINF06099	0.503252	0.545355	0	15.9984	9.4679	9.15553
TINF06103	3.72211	3.63555	3.3466	9.21801	8.3989	7.68271
TINF06105	0.762473	0.154265	0.92953	0	0	0
TINF06107	6.18991	5.43483	4.04515	6.19787	5.80247	5.39951
TINF06113	0	0	0.108523	0	0	0
TINF06115	0.58053	0.374298	0.542202	0.493608	0.262108	0.154367
TINF06116	0.40461	0.368301	0.370269	0.431386	0.316842	0.26732
TINF06119	0.119149	0.071725	0.411736	0.195105	0.435469	0.697646
TINF06120	0.813564	0.92347	0.829938	1.10925	1.20865	0.408779
TINF06125	0	0	0	0.03887	0	0.058239
TINF06126	0	0	0	0	0	0
TINF06127	0.0404545	0.0326966	0.0330586	0	0	0
TINF06130	0.104607	0.264399	0.133872	0.325268	0.0714658	0.188235
TINF06131	5.66512	5.02939	5.46463	7.08219	7.12461	6.27689
TINF06138	0.261705	0.222678	0.421942	0.415652	0.391095	0.374889
TINF06139	5.54446	5.34311	5.80616	8.75094	7.4885	9.22683
TINF06140	0	0	0	0	0	0
TINF06141	0	0	0	0	0	0.401649
TINF06143	0	0.075509	0	0.265197	0.121737	0.093516
TINF06149	0.141116	0.078599	0.0754258	0.131192	0.0776038	0.0603171
TINF06154	15.5587	11.2923	15.6296	15.646	16.0735	17.9397
TINF06155	0.703602	0.577709	0.344419	0.583101	0.335269	1.53053
TINF06156	0.925471	0.678429	0.587389	0.48146	0.620398	0.29489
TINF06158;TINF03063	4.35595	4.72563	4.01523	6.39686	5.95812	4.61275
TINF06161	0.0226207	0	0.0246022	0	0	0.0239758
TINF06166	0	0	0	0	0.148314	0.186282
TINF06167	0.389477	0.74946	0.437633	0	0	0
TINF06168	4.2609	2.80628	4.1547	5.54452	5.11541	4.68627
TINF06169	0	0	0.0715784	0.0612958	0.0738963	0
TINF06174	0.706001	0.830442	0.814976	0.722	0.613567	0.732004
TINF06176	0.182818	0.45253	0.16373	0	0.192228	0.11247
TINF06184	3.51658	2.65257	3.52655	4.80138	3.89276	4.06573
TINF06185	0.550776	0.545964	0.63289	0.711836	0.573546	0.502904
TINF06188	0.350582	0.56984	0.101115	0.108207	0.367195	0.400587
TINF06190	0.42327	0.327568	0.329744	0.400087	0	0
TINF06193	0.110915	0.109427	0.218522	0.334248	0.163021	0.150386
TINF06194	3.03161	2.82756	2.68699	0.537622	0.344655	0.689713
TINF06197	0	0	0	0	0.0715757	0
TINF06198	0.383985	0.571758	0.355507	0.312054	0.273066	0.533036
TINF06201	2.77978	1.47725	2.75559	3.06454	3.83708	4.62314
TINF06207	4.58417	4.57191	4.86601	7.87416	7.82973	9.58779
TINF06208	0	0	0	0	0	0
TINF06209	2.85512	3.29748	2.18663	2.67629	2.67957	1.62745
TINF06210	0	0	0.190375	0	0.295585	0.54102
TINF06213	7.50997	4.59535	10.2512	0.722312	0.221861	1.56246
TINF06216	45.9578	53.0239	44.633	67.1926	27.2894	25.6625
TINF06218	1.66784	1.94409	3.45548	5.69993	4.60185	5.80481
TINF06219	0	0	0	0	0	0
TINF06222	0	0	0	0	0	0
TINF06225	0	0	0	0.908518	0.811672	1.02421
TINF06227	0	0	0.0970009	0.732352	6.66008	1.06937
TINF06233	3.02999	2.02926	2.35535	1.49857	1.94192	2.19066
TINF06237	16.3698	16.6691	14.8387	21.5534	29.0875	23.213
TINF06238	4.03877	4.5344	3.55187	5.53661	4.69612	4.276
TINF06239	0.0359704	0.029653	0.0330372	0.143714	0.0498702	0.0392045
TINF06241	0.166525	0.844321	0.606052	0.883387	0.957089	0.728476
TINF06242	37.7029	2.02835	37.1064	27.1845	32.4195	3.08742
TINF06248	8.35478	8.37316	8.29804	11.2721	9.44593	9.27288
TINF06252	0	0	0	0.200499	0.0839135	0
[truncated: 1,228 more rows]
