# Supplementary material for: Comparative proteomics reveals the mechanism of cyclosporine production and mycelial growth in Tolypocladium inflatum affected by different carbon sources
Source: Front Microbiol. 2023 Dec 8;14:1259101. doi: 10.3389/fmicb.2023.1259101 (PMC10757567; doi:10.3389/fmicb.2023.1259101)
Supplement: Supplementary file 1 [file Data_Sheet_1.zip › Supplementary Table 3.XLSX]

## Sheet: Fru
ID	Fru-1	Fru-2	Fru-3	Suc-1	Suc-2	Suc-3	Fold_change	P_value	Annotation (Cordyceps militaris, Metarhizium robertsii)
TINF00140	2.11482	2.54599	3.44125	0.578068	0.206529	1.32479	0.260352	0.0183388	DUF718 domain protein
TINF00159	4.82556	3.37899	6.37259	0.354428	0.0264813	0.52656	0.0622529	0.0311405	Non-ribosomal peptide synthase, putative
TINF00267	8.61672	5.7566	10.6339	0.535726	0.181737	0.909388	0.0650553	0.0291607	Polyketide synthase, putative
TINF00351	31.0494	35.1869	44.1868	2.91638	1.12001	4.69704	0.0790907	0.00909051	Branched-chain-amino-acid aminotransferase 5
TINF00507	0.769864	0.394481	0.701757	0.236312	0.0951734	0.125743	0.245018	0.042219	Nuclease PA3
TINF00525	3.54848	4.16995	4.85659	2.62559	1.27861	1.88785	0.4606	0.0140891	Malate synthase
TINF00536	3.95889	2.62337	3.60069	0.15434	2.007	0.829843	0.293744	0.0270087	ABC multidrug transporter, putative
TINF00841	2.92904	3.06704	2.5363	1.4465	0.859458	1.38035	0.432037	0.00294885	CCCH zinc finger DNA binding protein
TINF00846	28.3541	26.0766	29.4282	14.2436	12.1902	13.2672	0.473426	0.000661577	Glutathione S-transferase
TINF01542	1.35047	1.1854	1.88157	0.365733	0.2653	0.290211	0.208547	0.0288666	Class III chitinase ChiA1
TINF01577	3.65403	4.6836	5.0147	0.974682	0.46013	1.2933	0.204317	0.00380295	Beta-hexosaminidase
TINF01629	0.211256	0.231293	0.172039	0	0.057737	0.0978238	0.379671	0.00573973	Aspartic-type endopeptidase (CtsD), putative
TINF01882	2.11294	2.09755	2.83809	0.653966	0.399073	0.699844	0.248686	0.0106051	Hydantoinase
TINF02043	0.234992	0	0.351767	0.148073	0.120776	0	0.458193	0.0363048	Candidapepsin-4
TINF02244	2.43849	1.82972	3.2392	0.129714	0	0.124198	0.0507324	0.0282711	Glutathione hydrolase
TINF02421	9.68133	9.62095	13.5068	3.0757	1.66742	3.14067	0.240293	0.01421	NAD binding Rossmann fold oxidoreductase, putative
TINF02670	0.439544	0.366743	0.318048	0.101353	0.0775627	0.107487	0.254731	0.0115388	Calcofluor white hypersensitive protein
TINF02685	4.24748	3.76288	5.24247	0.753492	0.411294	3.0257	0.316195	0.0464295	Amidohydrolase
TINF02725	4.81551	4.77375	6.65333	1.07951	0.616533	1.94905	0.224416	0.00759546	Galactose-proton symport, putative
TINF02756	4.48335	6.68936	4.1921	0.901222	0.398332	0.622423	0.125089	0.0263121	Helix-turn-helix domain-containing protein
TINF02865	4.1866	2.98376	4.22691	0.87104	0.625754	1.65738	0.276748	0.00707875	Amidase family protein
TINF02972	2.47752	2.79103	3.84036	0.848154	0.314027	0.371962	0.168422	0.015	Long-chain-fatty-acid-CoA ligase 1
TINF03018	0.924563	0.936301	0.920647	0.436798	0.332825	0.338154	0.398265	0.00315478	Short chain dehydrogenase/reductase
TINF03230	2.11936	3.42043	3.61165	0.496508	1.24538	0.568338	0.252444	0.0231028	Short-chain dehydrogenase/reductase SDR
TINF03264	98.5639	82.1538	111.582	46.8153	31.5311	42.5416	0.413575	0.00913664	Aldehyde dehydrogenase
TINF03699	1.19603	0.901931	1.35903	0.371227	0.231356	0.308274	0.263483	0.0172131	O-methyltransferase family 3
TINF03702	2.09116	1.88262	2.30252	0.367673	0.0866873	0.13138	0.0933257	0.000384967	glycerol kinase
TINF03919	3.78896	3.54841	6.49275	0.0803505	0.0632249	0	0.015572	0.0406377	Exonuclease III
TINF04136	1.8665	2.51574	2.55407	0.434703	0.0819979	0.604664	0.161666	0.00313707	S33 family peptidase
TINF04187	1.445	1.41696	1.15016	0.457053	0.485479	0.467855	0.351532	0.011066	Clavaminate synthase-like protein
TINF04515	1.65112	1.42337	1.64204	0.604783	0.0669228	0.413852	0.23016	0.00718532	Acetamidase
TINF04583	0	0.318756	0.271445	0	0.138098	0.120469	0.438101	0.00300435	Probable lysosomal cobalamin transporter
TINF04681	2.24664	2.28694	2.9298	1.20866	0.664545	1.46621	0.447439	0.0133205	Glutamate carboxypeptidase, putative
TINF04891	0.270704	0	0.196667	0.0425854	0.0533031	0	0.205166	0.0116778	Myb transcription factor
TINF05355	0.749441	0.820884	0.839423	0.313888	0.213114	0.552347	0.447909	0.0398398	Phosphorylcholine phosphatase
TINF05487	2.77531	3.03149	4.32249	1.1867	0.713148	0.905303	0.276935	0.0286564	Acyl-CoA dehydrogenase
TINF05610	2.62139	3.13807	2.82473	1.7563	0.511253	0.842914	0.362348	0.0262371	Dipeptidase
TINF05896	8.65303	10.2638	6.28375	4.70629	3.12283	3.32635	0.442667	0.0399539	Beta-lactamase-type transpeptidase fold domain containing protein
TINF06067	36.2116	25.5856	44.8948	3.53361	3.2	8.1172	0.139193	0.0245891	Fatty acid oxygenase, putative
TINF06194	3.03161	2.82756	2.68699	0.537622	0.344655	0.689713	0.183941	8.00033e-05	Aldolase
TINF06213	7.50997	4.59535	10.2512	0.722312	0.221861	1.56246	0.112121	0.049124	Short-chain dehydrogenase/reductase SDR
TINF06342	0.559659	0.342939	0.58628	0.0573179	0.10563	0.195343	0.240645	0.0223454	Carbohydrate esterase family 9 protein
TINF06393	2.68726	3.62462	3.26952	0.530937	0.751459	1.80117	0.321829	0.0136588	2,4-dienoyl-CoA reductase [(3E)-enoyl-CoA-producing]
TINF06464	14.8643	12.6363	12.9577	7.48441	1.54404	6.25312	0.377711	0.0307877	Mitochodrial matrix protein HMF1
TINF06528	75.2553	85.9247	82.239	26.2615	33.0319	32.7748	0.37823	0.000355655	Catalase
TINF06797	0.344435	0.368884	0.431307	0.0509023	0	0.142291	0.253174	0.00152352	Proteinase, putative
TINF06935	0.926119	1.10488	0.613019	0.18466	0.0921181	0.0985071	0.141937	0.0299374	CoA-transferase family III
TINF06995	3.53571	4.29951	5.37472	1.27451	1.262	0.856729	0.25687	0.0201509	Copper radical oxidase
TINF07179	4.99206	5.97283	8.02819	1.47655	0.894336	1.89119	0.224402	0.0229823	Alpha-mannosidase
TINF07334	3.08873	4.48648	4.55888	0.521034	0	0.765671	0.159061	0.0174982	PAP2 domain containing protein
TINF07348	6.15872	6.4745	5.02378	2.77089	2.57878	2.28461	0.432366	0.0109856	methylmalonate-semialdehyde dehydrogenase (CoA acylating)
TINF07561	3.07991	2.5289	3.84871	1.05089	1.68225	1.54768	0.452637	0.0284028	Glutathione transferase (Gto1), putative
TINF07613	1.91104	0.966023	1.8976	0.173591	0.200144	0.253513	0.13137	0.0468506	Cornichon
TINF07699	2.42727	2.33106	4.35195	0.150599	0	0.192922	0.0565604	0.04889	Subtilisin, putative
TINF07807	19.0579	19.7892	20.4315	1.96327	1.54638	2.60227	0.103105	6.93535e-06	Oxidoreductase
TINF07885	180.413	141.584	119.965	51.1106	28.4998	43.1699	0.277807	0.0168727	Uncharacterized protein
TINF07910	2.04078	2.42907	3.43324	1.19082	0.500728	1.10911	0.354375	0.0355223	Oxidoreductase, 2-nitropropane dioxygenase family, putative
TINF08040	0.979804	0.737741	0.904749	0.407683	0.177116	0	0.334516	0.00406173	3-carboxymuconate cyclase
TINF08228	15.7895	10.1362	16.6288	5.59853	2.84827	2.69511	0.261827	0.0213648	Hydroxynaphthalene reductase-like protein Arp2
TINF08246	2.77998	2.13394	3.33692	0.421533	0.75599	0.868241	0.247946	0.0169363	Proteinase, putative
TINF08341	3.09683	3.8472	1.78832	0.273821	0.268095	0.206878	0.0857493	0.0473283	Allantoicase
TINF08599	18.6067	17.1103	20.9124	7.65839	7.59973	8.44994	0.418653	0.00718209	NRPS-like enzyme, putative
TINF08645	0.627756	0.424406	0.715049	0.293739	0.0756746	0.245974	0.348226	0.0267952	Niemann-Pick C1 protein
TINF08663	4.94019	5.53244	4.86561	1.64835	1.93004	1.29843	0.317952	0.00026535	Beta-lactamase-type transpeptidase fold domain containing protein
TINF08869	6.0142	7.00556	3.21735	0.141519	0.513938	0.977347	0.10056	0.0449176	Aminotransferase, putative
TINF08949	4.0081	6.58592	5.71231	3.49027	2.13649	0.502169	0.375862	0.0427161	WSC domain-containing protein
TINF08970	47.9197	49.67	57.413	12.7145	11.0628	9.89676	0.217248	0.00307352	L-PSP endoribonuclease family protein Brt1
TINF09201	1.24148	0.761178	1.35522	0.239436	0.272166	0.136171	0.192911	0.033029	Phytanoyl-CoA dioxygenase family protein
TINF09328	1.47191	1.27738	1.83682	0.445685	0.342321	0.694504	0.323261	0.00940431	Extracelular serine carboxypeptidase, putative
TINF09422	5.96804	5.4889	5.93274	3.24426	2.08397	2.36416	0.442354	0.00478219	PAF acetylhydrolase family protein
TINF09566	3.70318	4.36465	5.48841	0.28479	0	0.494459	0.0862241	0.0145917	8-amino-7-oxononanoate synthase
TINF09769	2.37812	2.5416	2.55046	0.776316	0.940954	1.5052	0.431377	0.0184015	Protein PNS1
TINF09806	11.2964	9.89264	14.8253	0.773323	0.29472	0.586683	0.0459463	0.0153563	AB hydrolase-1 domain-containing protein
TINF09916	3.31857	2.64131	2.47392	2.05949	0.901682	0.989825	0.468472	0.0355556	Oxidoreductase CipA-like, putative

## Sheet: Suc
ID	Fru-1	Fru-2	Fru-3	Suc-1	Suc-2	Suc-3	Fold_change	P_value	Annotation (Cordyceps militaris, Metarhizium robertsii)
TINF00103	0.18265	0.245244	0.534019	1.35557	2.0252	2.59559	6.213	0.0340445	Carboxypeptidase
TINF00115	25.0079	24.6075	24.0598	53.9324	56.4511	52.0544	2.20478	0.0012282	Phosphoglycerate kinase
TINF00188	0.128259	0.21856	0.298945	0.613788	0.584579	0.864825	3.19497	0.0171968	Ubiquitin carboxyl-terminal hydrolase
TINF00257	0.0604098	0.0438442	0	0.128966	0.099849	0	2.19479	0.00639488	U3 small nucleolar RNA associated protein
TINF00337	10.3446	7.99018	7.05764	17.51	17.3683	22.4495	2.25767	0.00974774	Sulfate adenylyltransferase
TINF00399	0.434188	0.44256	0.963463	1.59572	1.36286	1.23106	2.27672	0.0265761	Ankyrin repeat domain containing protein
TINF00577	9.32733	11.4403	6.06179	18.5077	24.7724	19.6116	2.34414	0.00935036	Adenylosuccinate lyase
TINF00693	0.0617914	0.0495764	0.0625549	0.128162	0.101263	0.124792	2.03663	0.00842727	Pre-mRNA processing splicing factor, putative
TINF01068	5.57078	10.891	10.2004	22.8972	26.1202	25.3684	2.78994	0.00288194	GPI-anchored cell wall beta-1,3-endoglucanase EglC
TINF01144	1.21989	1.60989	0.571077	3.21109	3.45424	3.46502	2.97876	0.0129311	V-type proton ATPase subunit F
TINF01211	0.226991	0.199797	0.373696	0.695435	0.996292	0.808675	3.12361	0.00897541	CobW domain-containing protein
TINF01322	0.269718	0.394514	0.312357	0.772699	0.754411	0	2.34558	0.00607112	C2H2 transcription factor RfeC
TINF01359	1.00548	0.966874	1.12284	3.18926	2.58744	2.40307	2.64274	0.016145	BAR domain protein
TINF01454	0.0842092	0.119548	0	0.48875	0.39895	0.267261	3.77887	0.0448855	Zinc finger protein gcs1
TINF01474	0.682271	0.73892	0.930132	1.39804	1.67223	1.72259	2.03837	0.00384078	pyridoxal 5'-phosphate synthase
TINF01479	0.528382	0.24343	0.561238	0.951172	1.23138	0.913399	2.32245	0.01449	Signal recognition particle subunit SRP72
TINF01551	3.42296	3.12157	2.06693	6.21483	6.90216	6.86802	2.32075	0.00353127	FAD dependent oxidoreductase
TINF01599	0.139929	0.239601	0.0735155	0.53277	0.367765	0.325126	2.70538	0.0350958	Glycerol-3-phosphate dehydrogenase [NAD(+)]
TINF01654	3.20543	3.36831	4.35569	8.11861	6.39004	7.47698	2.0116	0.00548975	Phosphotransmitter protein Ypd1, putative
TINF01658	0.676306	0.734664	1.09258	1.62541	1.66419	2.38094	2.265	0.0313102	1,4-alpha-glucan-branching enzyme
TINF01736	0.143904	0.074252	0.270877	0.466968	0.442582	0.532212	2.94819	0.0176991	Transcription regulator BDF1, putative
TINF01810	0.379227	0.318953	0.26037	0.721439	0.869138	0.82197	2.51687	0.00119721	Histone H1-binding protein
TINF01818	3.31183	3.05846	2.99031	6.0767	7.13285	7.14676	2.17468	0.0060724	SNARE protein Snc2, putative
TINF01860	1.3388	1.51967	1.30332	3.01702	3.42321	4.3874	2.60167	0.0290983	Thioredoxin
TINF01862	1.20971	0.797709	0.630733	2.68621	2.05836	1.79182	2.47763	0.02005	Asparagine synthetase
TINF01990	12.186	8.15908	16.3149	50.5793	32.7669	50.4152	3.64871	0.020246	Glutamine synthetase
TINF02038	0.602295	0.606789	2.11055	3.0825	5.30141	3.70789	3.64251	0.02728	Uncharacterized protein
TINF02044	0.0377755	0.0947692	0.0451526	0.143228	0	0.153647	2.50601	0.0348689	Trehalase
TINF02069	0.163147	0.087856	0.26878	0.722125	0.660975	0.649881	3.91121	0.00449819	Aspartate aminotransferase, putative
TINF02166	0.0239667	0.0169394	0.172006	0.352345	0.214082	0.342097	4.26713	0.0268914	Oxysterol binding protein
TINF02172	3.05067	2.90435	3.04555	8.27326	6.25362	7.45841	2.44265	0.0173496	Arg-6 protein
TINF02179	0.739262	0.55107	1.0688	2.03947	1.44682	1.6888	2.19365	0.0153871	choline-phosphate cytidylyltransferase
TINF02240	0.663014	0.864615	0.732416	2.41182	2.13368	1.67395	2.75191	0.0195405	AMP-activated protein kinase glycogen-binding domain-containing protein
TINF02255	1.70325	2.582	1.33198	6.27775	5.02032	4.51612	2.81531	0.0081404	mRNA splicing factor (Prp17)
TINF02347	0.698739	0.787561	0.877563	4.27133	3.18764	3.30006	4.55146	0.0132653	Histone chaperone
TINF02399	1.44636	0.581794	2.06479	9.37204	7.2633	5.8695	5.49844	0.0152573	N-terminal binuclear Zn cluster-containing protein
TINF02489	0.119713	0.0688903	0	0.281953	0.204071	0.3474	2.94595	0.03559	Monooxygenase
TINF02607	0.257464	0.253329	0.404335	0.918122	0.656663	0.585257	2.36037	0.0365108	vesicle-fusing ATPase
TINF02622	5.17515	5.16995	3.42021	29.498	31.7611	42.2319	7.51824	0.015154	Phosphatidylserine decarboxylase family protein
TINF02889	0.289474	0.367031	0.362447	0.819344	0.759011	0.791518	2.32579	0.000254887	phosphoribosylformylglycinamidine synthase
TINF02925	0.046055	0.0325493	0.0793133	1.00231	0.928459	0.808378	17.3454	0.00279858	Cytoplasm protein
TINF02997	0.611671	0.457859	0.405891	1.62291	1.41133	1.58846	3.13314	0.000316702	DUF1989 domain-containing protein
TINF03103	7.0049	6.88249	9.97261	18.5495	18.9413	11.8702	2.06878	0.0487801	Cytochrome c oxidase polypeptide VIb
TINF03369	9.95818	11.0285	8.28268	22.2743	27.976	37.4398	2.99597	0.044024	Glutamate decarboxylase
TINF03399	0.8288	1.0944	0.915036	2.89181	2.94075	2.19964	2.82999	0.0120914	Alcohol dehydrogenase, putative
TINF03418	0.416857	0.40963	0.288297	1.12771	1.04305	1.49703	3.29013	0.0188827	Cytochrome P450
TINF03448	0.786333	0.674501	0.804823	2.07265	1.44401	2.07806	2.46936	0.0303153	Dienelactone hydrolase
TINF03454	0.126417	0.207974	0.11919	0.341226	0.329756	0.446331	2.46331	0.0106424	Glycogenin
TINF03469	3.80536	4.34488	0	30.01	26.0556	19.6561	6.19382	0.0194879	Heat-stable 19 kDa antigen
TINF03541	0.126858	0	0.160243	0.399033	0.326797	0.37627	2.55914	0.00327723	Chitinase 1
TINF03586	1.34036	1.10488	1.63523	4.4122	4.26234	3.39453	2.95777	0.00548163	Leukotriene A4 hydrolase
TINF03619	0.267468	0.349682	0.130492	0.681467	0.844971	0.706328	2.9864	0.00438433	Aconitate hydratase, mitochondrial
TINF03662	1.14916	0.940949	1.03153	2.20666	2.39169	2.19534	2.17633	0.000155431	glutamate-5-semialdehyde dehydrogenase
TINF03663	2.31031	2.49453	2.16519	6.9425	5.19142	6.76248	2.71109	0.0167615	Methionine aminopeptidase 2
TINF03690	1.40617	0.854468	0.973081	2.38588	2.72489	2.01627	2.20398	0.00882267	Merozoite capping protein-1
TINF03759	0.530684	0.857676	0.253417	1.01759	1.3148	1.50201	2.33551	0.0332308	Chitinase 1
TINF03809	1.00645	1.02128	0.973883	2.59691	2.05019	2.25446	2.29928	0.0141799	Replication protein A subunit
TINF03827	0.026365	0.0691784	0.0565607	0.121202	0.141716	0.144548	2.67887	0.00847208	Guanyl-nucleotide exchange factor (Sec7), putative
TINF03833	0.639109	0.556943	0.869815	2.48796	2.1275	1.50973	2.96495	0.0317455	Imidazole glycerol phosphate synthase hisHF
TINF03866	0.522864	0.572563	0.181731	1.01135	0.971232	0.811794	2.18796	0.0359898	Amidohydrolase
TINF03895	1.58939	1.36517	1.46116	3.16494	3.11995	3.00186	2.10311	6.51502e-05	ethanolamine-phosphate cytidylyltransferase
TINF03925	0.177541	0	0.438581	1.23478	1.4265	1.91882	4.95584	0.0172641	Monothiol glutaredoxin-5
TINF04101	0.636464	3.81938	3.64672	12.5811	12.5664	12.477	4.64353	0.0107899	Protein arginine N-methyltransferase
TINF04170	0.691996	0.94874	0	1.3764	1.89159	1.67031	2.00654	0.0166664	alpha-galactosidase
TINF04209	0.352222	0.450095	0.328689	0.935208	0.856025	0.806595	2.29692	0.000754825	Acetylserotonin methytransferase-like protein, putative
TINF04222	0.750673	1.28308	0.946697	2.42274	4.01044	3.28409	3.26034	0.0290519	Zinc homeostasis factor 1
TINF04235	1.30865	2.33139	1.01349	3.4629	3.95153	3.36193	2.31573	0.0218505	UDP-glucose 4-epimerase
TINF04310	0.252692	0.2022	0.391744	0.669993	0.861998	0.889112	2.85967	0.00469062	SWI-SNF complex subunit (BAF60b), putative
TINF04353	0.747755	0.967987	0.608757	1.79097	2.2436	1.9007	2.55335	0.00277504	Nuclear movement protein nudC
TINF04493	12.4797	17.9424	23.7666	44.9944	47.9698	38.8146	2.43185	0.0040497	Geranylgeranyl pyrophosphate synthetase
TINF04568	1.34794	1.19313	1.02244	2.67766	2.93423	2.51032	2.27927	0.000843044	Oxidoreductin
TINF04569	0.28771	0.269774	0.214127	0.585383	0.892894	0.766711	2.90948	0.0257929	t-SNARE
TINF04612	1.41187	2.31398	1.50959	4.29964	3.28095	3.91072	2.19491	0.00720314	UDP-N-acetylglucosamine pyrophosphorylase
TINF04682	0.15879	0.151136	0.169862	0.548316	0.53058	0.425067	3.13464	0.0112457	ribose-phosphate diphosphokinase
TINF04729	2.93896	2.28098	3.66482	11.0601	10.9633	15.4078	4.21296	0.0173222	Beta-flanking protein
TINF04750	0.0650242	0	0.0255734	0.113713	0.190312	0.195016	3.67222	0.0294787	Polybromo-1, putative
TINF04798	1.40474	1.99751	1.48921	5.41993	5.47394	3.78758	3.00144	0.0191137	Endoplasmic reticulum transmembrane protein
TINF04809	0.0893896	0.145682	0.175713	0.436474	0.43553	0.374993	3.03564	0.0012329	Guanine nucleotide exchange factor, Ric8
TINF04833	0.692644	0.575385	0.760804	1.45379	1.76595	1.38852	2.27138	0.00818214	GMP synthase [glutamine-hydrolyzing]
TINF04883	21.6812	26.4923	44.5475	276.247	284.065	240.493	8.63672	0.000565622	CipC-like antibiotic response protein, putative
TINF04930	1.35242	0.761506	0.614855	2.37671	2.74095	4.11148	3.38216	0.0389008	Pyruvate decarboxylase
TINF05005	0.510727	0.44474	0.709104	1.4465	1.22266	1.13124	2.28311	0.00477099	Oxidoreductase, 2OG-Fe(II) oxygenase family, putative
TINF05018	0.0539508	0.0366638	0.0710641	0.115347	0.118661	0.108103	2.11599	0.0187045	Nuclear cohesin complex subunit (Psc3), putative
TINF05053	0.231517	0.224013	0	1.79322	1.1976	1.08482	5.96467	0.0357451	Chitin-binding, domain 3
TINF05056	0.121367	0.111313	0.435616	0.639935	0.592647	0.906269	3.20046	0.0277584	Kynurenine formamidase
TINF05117	34.2912	16.2245	15.6242	58.3543	71.0676	51.6889	2.7383	0.0102675	Cytochrome c oxidase subunit 6, mitochondrial
TINF05187	28.1298	2.0745	42.7186	135.508	116.993	172.794	5.83211	0.00583449	Glucose repressible protein Grg1
TINF05250	0.663338	1.37355	0.285251	2.2369	3.18167	2.61237	3.45842	0.0112038	Lysine decarboxylase-like protein
TINF05291	0.777515	0.813617	0.382526	2.11137	2.14617	1.59202	2.96382	0.00561703	Trimethyllysine dioxygenase
TINF05331	0	0.197637	0.0790328	0	0.308829	0.245521	2.00366	0.0362881	Siderophore iron transporter mirB
TINF05352	8.07793	8.40327	7.39563	27.3971	37.5633	28.9988	3.93516	0.017071	Carbohydrate-binding WSC
TINF05382	2.10679	1.91928	1.60838	4.78916	4.12647	4.38243	2.36014	0.000658685	Bicupin, oxalate decarboxylase/oxidase
TINF05411	2.36282	1.94887	2.73055	10.318	11.7364	11.787	4.80549	0.000627246	Reticulon-4-interacting protein 1
TINF05413	0.437521	2.55352	1.51212	13.7067	10.6756	11.9942	8.07798	0.000998351	Glutathione peroxidase
TINF05449	5.59464	8.62651	6.20526	13.5975	17.9156	22.0856	2.62399	0.033066	Protein disulfide-isomerase tigA
TINF05504	1.28447	1.91712	0.709639	2.40334	3.21785	2.62678	2.1088	0.0324809	Mitochondrial protein import protein MAS5
TINF05542	0.247479	0	0.179801	0.546084	0.564669	0	2.59959	0.00184455	Mitochondrial export translocase Oxa1, putative
TINF05550	0.193666	0.357152	0.28296	2.37871	3.97055	2.49695	10.6098	0.0338969	Short chain dehydrogenase/reductase family protein
TINF05623	1.2632	0.463175	1.13927	14.2517	15.9986	13.4559	15.2518	0.0013332	Glutamate dehydrogenase
TINF05650	0.0777839	0	0.113032	1.06984	1.05012	0	11.11	2.38298e-06	NADH-cytochrome b5 reductase
TINF05667	1.92524	1.8893	1.34587	3.79777	3.98744	2.87678	2.06611	0.0170529	Bin/amphiphysin/Rvs domain for vesicular trafficking
TINF05775	1.73158	1.74907	0.928128	3.73528	2.80934	2.60346	2.07497	0.0255168	CTP synthase
TINF05879	0.182533	0.203424	0.319371	0	0.446955	0.600178	2.22691	0.00934652	Pre-mRNA splicing factor CWC21
TINF06021	0.973125	0.630992	0.918242	2.18808	1.5803	1.46309	2.07403	0.0390529	Eukaryotic translation initiation factor subunit eIF-4F, putative
TINF06073	11.9525	12.6625	12.9243	25.6697	32.3007	23.6289	2.1737	0.0290568	Cyanovirin-N
TINF06099	0.503252	0.545355	0	15.9984	9.4679	9.15553	22.0113	0.0386384	Ser/Thr-rich protein T10 in DGCR region
TINF06103	3.72211	3.63555	3.3466	9.21801	8.3989	7.68271	2.36351	0.00563055	Multisynthetase complex auxiliary component p43
TINF06218	1.66784	1.94409	3.45548	5.69993	4.60185	5.80481	2.27899	0.0145154	UDP-glucose 4-epimerase
TINF06321	0.305035	0.30436	0.447011	0.849713	0.938895	0.847891	2.49573	0.00154927	C2H2-type domain-containing protein
TINF06368	2.4261	2.30501	2.37078	4.4889	5.64188	4.54204	2.06604	0.020704	Nucleolin protein Nsr1, putative
TINF06493	0.481933	0.347627	0.380248	1.16831	1.41023	1.04063	2.99152	0.01021	Ribulose-phosphate 3-epimerase
TINF06513	0.0692255	0.0543175	0.0781043	0.215266	0.277611	0.28542	3.85969	0.00824703	DNA replication licensing factor MCM7
TINF06530	0.779784	0.513002	1.05671	1.87229	1.9608	1.18509	2.13585	0.0467575	Histone H1-binding protein
TINF06578	0.590028	0.472661	0.412451	1.1375	1.18647	0.983734	2.2423	0.00176644	Serine/threonine-protein kinase cot-1
TINF06612	0.0978377	0.0390016	0.0323666	0.248092	0.233745	0.181714	3.92156	0.00473424	RNA polymerase II transcription elongation factor Ctr9, putative
TINF06622	8.80475	6.87332	10.5504	20.7471	22.0405	15.9782	2.24053	0.0124895	FK506-binding protein
TINF06625	1.49674	1.70259	0.836684	4.05731	3.41078	2.2575	2.4097	0.049976	NAD dependent epimerase/dehydratase family protein
TINF06671	0.26494	0.42601	0.240799	0.775006	0.659094	0.512136	2.0888	0.0269785	Phosphoribosylaminoimidazole carboxylase
TINF06694	0.152391	0.208818	0.517541	0.82452	0.862753	0.677733	2.69133	0.0310116	Hsp90 chaperone protein kinase-targeting subunit
TINF06713	0.0946089	0.0914304	0.109973	0.262852	0.252667	0	2.61233	0.000149776	non-specific serine/threonine protein kinase
TINF06733	3.63082	2.93224	1.71572	6.02663	6.80158	5.72727	2.24133	0.0111848	Protein arginine N-methyltransferase 1
TINF07009	0.499504	0.4458	0.555253	2.04627	2.31253	2.22423	4.38705	0.000590447	Sphingolipid long chain base-responsive protein PIL1
TINF07091	0.137381	0.193349	0.131775	0.526865	0.814418	0.516451	4.01668	0.0368927	Uncharacterized protein
TINF07165	1.87435	1.95273	0.588772	3.54571	3.93423	4.86067	2.79461	0.0113829	Small nuclear ribonucleoprotein SmB, putative
TINF07210	0.201854	0.0573885	0.197943	0.397418	0.408692	0.351916	2.53295	0.0276166	SNF2-family ATP dependent chromatin remodeling factor snf21
TINF07215	0	0.392393	0.163536	1.60869	1.4714	1.06959	4.97628	0.0114645	Protein kinase activator (Mob2), putative
TINF07238	3.04646	4.47908	2.49903	9.27476	11.7364	7.07412	2.80164	0.0312371	Cytochrome P450 51
TINF07370	0.140221	0.065363	0.0667557	0.268396	0.196395	0	2.55999	0.012623	Protein PUF6, putative
TINF07406	0.810452	0.336092	0.450538	1.38557	1.65602	0.937017	2.49118	0.0418207	Splicing factor U2AF subunit
TINF07408	0.504633	0.464177	0.341093	0.911325	1.053	1.03127	2.28689	0.00110209	Protein phosphatase PP2A regulatory subunit
TINF07426	1.86676	1.36033	1.28261	2.90197	3.99821	3.17127	2.23329	0.014643	Phosphatidylinositol phospholipase C
TINF07454	4.38065	2.06998	2.55768	7.03667	5.83199	5.46702	2.03542	0.0269446	Glycerol-3-phosphate dehydrogenase [NAD(+)]
TINF07472	0.120952	0.112871	0.116859	0.219693	0.271617	0.23499	2.07111	0.0132611	Proteasome component
TINF07564	0.2411	0.0567555	0.199325	0.464012	0.489605	0.683623	3.29305	0.014251	Topisomerase II associated protein
TINF07625	0.0329199	0.0430704	0.0814708	0.293739	0.266474	0.345417	5.75146	0.00168687	Alpha,alpha-trehalose phosphate synthase subunit TPS3
TINF07638	3.90249	6.39129	5.6892	14.2143	11.3958	11.5738	2.32647	0.00437495	WSC domain-containing protein
TINF07740	2.36568	2.26606	1.61412	10.767	10.23	11.8575	5.26022	0.000557774	Flavin-binding monooxygenase
TINF07802	0.667034	0.516864	0.411409	2.71078	4.56965	5.58526	8.06471	0.0457238	Flavin-binding monooxygenase-like protein
TINF07923	0.765131	0.993977	0.755394	2.19282	2.48953	2.65775	2.91911	0.00150858	Glia maturation factor beta
TINF07951	0.0952702	0.0932831	0	0.256149	0.215475	0.167149	2.25851	0.0438682	WD repeat containing protein 36
TINF07961	1.95059	4.43031	4.83047	16.2578	12.057	11.6578	3.56535	0.00877704	Cytochrome b-c1 complex subunit Rieske, mitochondrial
TINF07962	0.771615	0.668871	0.706032	1.40378	1.66625	1.43575	2.09912	0.00568833	GTPase-activating protein
TINF07977	5.39242	4.66704	4.09979	18.2982	19.1885	16.5144	3.81384	0.000789554	Squalene monooxygenase
TINF07979	4.36004	4.14016	4.62828	8.31816	9.46378	8.85547	2.02898	0.00179864	Survival factor 1
TINF08302	0.833987	1.10173	0.666876	8.64867	10.8232	7.94266	10.5335	0.00962796	nitric oxide dioxygenase
TINF08349	1.26651	1.18835	1.28936	3.4778	2.99279	2.74807	2.46211	0.0122252	threonine synthase
TINF08380	1.5678	1.81512	0.971545	4.29602	4.41188	3.8115	2.87507	0.00136739	leucine--tRNA ligase
TINF08439	5.57325	4.10193	2.65533	9.19556	9.34569	6.48827	2.02988	0.0282783	Nucleolar protein 58
TINF08441	1.84828	2.17133	2.00013	8.4329	7.43083	7.23611	3.83735	0.00269301	Aminotransferase
TINF08525	0.478341	0.730998	0.490027	1.98329	2.50573	3.10762	4.47028	0.0208842	Apolipoprotein/apolipophorin
TINF08584	17.3942	16.0098	15.4639	56.226	59.3587	61.7966	3.62981	0.0004575	Uncharacterized protein
TINF08612	0	0.052218	0.0793401	0	0.352654	0.279263	4.80333	0.0032574	Dihydroflavonol-4-reductase
TINF08620	0.0291691	0.0527653	0	0.102264	0.0789289	0	2.21143	0.00660603	Elongation factor 2
TINF08630	2.38811	0.6582	1.97582	4.05937	3.78792	4.44719	2.44806	0.031384	F-actin-capping protein subunit alpha
TINF08825	3.88381	1.51025	2.29437	10.2482	10.1765	10.1441	3.97594	0.00818109	Mitochondrial outer membrane translocase complex, subunit Tom22
TINF08832	0.162149	0.0595025	0.0465787	0.497138	0.462685	0.427755	5.17309	0.00257858	Elongation factor Tu GTP binding domain protein
TINF08936	0.399066	0.516085	0.457785	1.0618	1.03275	0.738532	2.06352	0.0321317	ABC multidrug transporter, putative
TINF09020	0.482919	0	1.069	5.54247	4.71308	3.55496	5.93266	0.0158152	Copper resistance protein Crd2
TINF09032	0.714948	0.528943	0.124153	1.45616	1.42925	1.87582	3.48032	0.00821958	Ran-specific GTPase-activating protein 1, putative
TINF09231	1.43061	1.76177	1.39176	3.7205	2.77954	2.89097	2.04859	0.0210714	DUF833 domain
TINF09240	0.772458	0.188524	0	3.30032	3.85959	2.33207	6.58493	0.0167778	Cell wall glucanase (Scw4), putative
TINF09303	4.08883	5.58448	3.94048	12.0703	10.5417	16.0346	2.83879	0.027244	Phosphoenolpyruvate carboxykinase (ATP)
TINF09400	0.172892	0.183653	0	0.876278	1.05554	0.842989	5.18833	0.00762014	Protein transport protein BOS1
TINF09455	3.41836	2.10507	3.86741	7.75755	9.57707	7.806	2.67714	0.00292272	Glycerol dehydrogenase
TINF09538	0	0.198501	0.193855	0	0.373786	0.467209	2.14345	0.0139753	MFS phospholipid transporter (Git1), putative
TINF09583	0.861802	0.493388	0.77049	1.84703	1.4898	1.85873	2.44419	0.00345833	Hsc70 cochaperone (SGT), putative
TINF09755	0.0807145	0.0429113	0.129778	0.522817	0.262197	0.383824	4.61256	0.0443843	NRPS-like enzyme, putative
TINF09821	0.889876	0.147103	0.0925523	1.62198	1.54281	0	4.20278	0.0416366	1-acyl-sn-glycerol-3-phosphate acyltransferase
TINF09838	0.590054	0.47198	0.612504	1.56953	2.06749	2.44266	3.63066	0.0255676	Glyoxalase-like domain-containing protein
TINF09910	0.103051	0.412687	0.15329	0.774445	0.695503	0.928402	3.58483	0.0104274	Dihydrolipoyl dehydrogenase

## Sheet: Total
ID	Fru-1	Fru-2	Fru-3	Suc-1	Suc-2	Suc-3
TINF00140	2.11482	2.54599	3.44125	0.578068	0.206529	1.32479
TINF00159	4.82556	3.37899	6.37259	0.354428	0.0264813	0.52656
TINF00267	8.61672	5.7566	10.6339	0.535726	0.181737	0.909388
TINF00351	31.0494	35.1869	44.1868	2.91638	1.12001	4.69704
TINF00507	0.769864	0.394481	0.701757	0.236312	0.0951734	0.125743
TINF00525	3.54848	4.16995	4.85659	2.62559	1.27861	1.88785
TINF00536	3.95889	2.62337	3.60069	0.15434	2.007	0.829843
TINF00841	2.92904	3.06704	2.5363	1.4465	0.859458	1.38035
TINF00846	28.3541	26.0766	29.4282	14.2436	12.1902	13.2672
TINF01542	1.35047	1.1854	1.88157	0.365733	0.2653	0.290211
TINF01577	3.65403	4.6836	5.0147	0.974682	0.46013	1.2933
TINF01629	0.211256	0.231293	0.172039	0	0.057737	0.0978238
TINF01882	2.11294	2.09755	2.83809	0.653966	0.399073	0.699844
TINF02043	0.234992	0	0.351767	0.148073	0.120776	0
TINF02244	2.43849	1.82972	3.2392	0.129714	0	0.124198
TINF02421	9.68133	9.62095	13.5068	3.0757	1.66742	3.14067
TINF02670	0.439544	0.366743	0.318048	0.101353	0.0775627	0.107487
TINF02685	4.24748	3.76288	5.24247	0.753492	0.411294	3.0257
TINF02725	4.81551	4.77375	6.65333	1.07951	0.616533	1.94905
TINF02756	4.48335	6.68936	4.1921	0.901222	0.398332	0.622423
TINF02865	4.1866	2.98376	4.22691	0.87104	0.625754	1.65738
TINF02972	2.47752	2.79103	3.84036	0.848154	0.314027	0.371962
TINF03018	0.924563	0.936301	0.920647	0.436798	0.332825	0.338154
TINF03230	2.11936	3.42043	3.61165	0.496508	1.24538	0.568338
TINF03264	98.5639	82.1538	111.582	46.8153	31.5311	42.5416
TINF03699	1.19603	0.901931	1.35903	0.371227	0.231356	0.308274
TINF03702	2.09116	1.88262	2.30252	0.367673	0.0866873	0.13138
TINF03919	3.78896	3.54841	6.49275	0.0803505	0.0632249	0
TINF04136	1.8665	2.51574	2.55407	0.434703	0.0819979	0.604664
TINF04187	1.445	1.41696	1.15016	0.457053	0.485479	0.467855
TINF04515	1.65112	1.42337	1.64204	0.604783	0.0669228	0.413852
TINF04583	0	0.318756	0.271445	0	0.138098	0.120469
TINF04681	2.24664	2.28694	2.9298	1.20866	0.664545	1.46621
TINF04891	0.270704	0	0.196667	0.0425854	0.0533031	0
TINF05355	0.749441	0.820884	0.839423	0.313888	0.213114	0.552347
TINF05487	2.77531	3.03149	4.32249	1.1867	0.713148	0.905303
TINF05610	2.62139	3.13807	2.82473	1.7563	0.511253	0.842914
TINF05896	8.65303	10.2638	6.28375	4.70629	3.12283	3.32635
TINF06067	36.2116	25.5856	44.8948	3.53361	3.2	8.1172
TINF06194	3.03161	2.82756	2.68699	0.537622	0.344655	0.689713
TINF06213	7.50997	4.59535	10.2512	0.722312	0.221861	1.56246
TINF06342	0.559659	0.342939	0.58628	0.0573179	0.10563	0.195343
TINF06393	2.68726	3.62462	3.26952	0.530937	0.751459	1.80117
TINF06464	14.8643	12.6363	12.9577	7.48441	1.54404	6.25312
TINF06528	75.2553	85.9247	82.239	26.2615	33.0319	32.7748
TINF06797	0.344435	0.368884	0.431307	0.0509023	0	0.142291
TINF06935	0.926119	1.10488	0.613019	0.18466	0.0921181	0.0985071
TINF06995	3.53571	4.29951	5.37472	1.27451	1.262	0.856729
TINF07179	4.99206	5.97283	8.02819	1.47655	0.894336	1.89119
TINF07334	3.08873	4.48648	4.55888	0.521034	0	0.765671
TINF07348	6.15872	6.4745	5.02378	2.77089	2.57878	2.28461
TINF07561	3.07991	2.5289	3.84871	1.05089	1.68225	1.54768
TINF07613	1.91104	0.966023	1.8976	0.173591	0.200144	0.253513
TINF07699	2.42727	2.33106	4.35195	0.150599	0	0.192922
TINF07807	19.0579	19.7892	20.4315	1.96327	1.54638	2.60227
TINF07885	180.413	141.584	119.965	51.1106	28.4998	43.1699
TINF07910	2.04078	2.42907	3.43324	1.19082	0.500728	1.10911
TINF08040	0.979804	0.737741	0.904749	0.407683	0.177116	0
TINF08228	15.7895	10.1362	16.6288	5.59853	2.84827	2.69511
TINF08246	2.77998	2.13394	3.33692	0.421533	0.75599	0.868241
TINF08341	3.09683	3.8472	1.78832	0.273821	0.268095	0.206878
TINF08599	18.6067	17.1103	20.9124	7.65839	7.59973	8.44994
TINF08645	0.627756	0.424406	0.715049	0.293739	0.0756746	0.245974
TINF08663	4.94019	5.53244	4.86561	1.64835	1.93004	1.29843
TINF08869	6.0142	7.00556	3.21735	0.141519	0.513938	0.977347
TINF08949	4.0081	6.58592	5.71231	3.49027	2.13649	0.502169
TINF08970	47.9197	49.67	57.413	12.7145	11.0628	9.89676
TINF09201	1.24148	0.761178	1.35522	0.239436	0.272166	0.136171
TINF09328	1.47191	1.27738	1.83682	0.445685	0.342321	0.694504
TINF09422	5.96804	5.4889	5.93274	3.24426	2.08397	2.36416
TINF09566	3.70318	4.36465	5.48841	0.28479	0	0.494459
TINF09769	2.37812	2.5416	2.55046	0.776316	0.940954	1.5052
TINF09806	11.2964	9.89264	14.8253	0.773323	0.29472	0.586683
TINF09916	3.31857	2.64131	2.47392	2.05949	0.901682	0.989825
TINF00103	0.18265	0.245244	0.534019	1.35557	2.0252	2.59559
TINF00115	25.0079	24.6075	24.0598	53.9324	56.4511	52.0544
TINF00188	0.128259	0.21856	0.298945	0.613788	0.584579	0.864825
TINF00257	0.0604098	0.0438442	0	0.128966	0.099849	0
TINF00337	10.3446	7.99018	7.05764	17.51	17.3683	22.4495
TINF00399	0.434188	0.44256	0.963463	1.59572	1.36286	1.23106
TINF00577	9.32733	11.4403	6.06179	18.5077	24.7724	19.6116
TINF00693	0.0617914	0.0495764	0.0625549	0.128162	0.101263	0.124792
TINF01068	5.57078	10.891	10.2004	22.8972	26.1202	25.3684
TINF01144	1.21989	1.60989	0.571077	3.21109	3.45424	3.46502
TINF01211	0.226991	0.199797	0.373696	0.695435	0.996292	0.808675
TINF01322	0.269718	0.394514	0.312357	0.772699	0.754411	0
TINF01359	1.00548	0.966874	1.12284	3.18926	2.58744	2.40307
TINF01454	0.0842092	0.119548	0	0.48875	0.39895	0.267261
TINF01474	0.682271	0.73892	0.930132	1.39804	1.67223	1.72259
TINF01479	0.528382	0.24343	0.561238	0.951172	1.23138	0.913399
TINF01551	3.42296	3.12157	2.06693	6.21483	6.90216	6.86802
TINF01599	0.139929	0.239601	0.0735155	0.53277	0.367765	0.325126
TINF01654	3.20543	3.36831	4.35569	8.11861	6.39004	7.47698
TINF01658	0.676306	0.734664	1.09258	1.62541	1.66419	2.38094
TINF01736	0.143904	0.074252	0.270877	0.466968	0.442582	0.532212
TINF01810	0.379227	0.318953	0.26037	0.721439	0.869138	0.82197
TINF01818	3.31183	3.05846	2.99031	6.0767	7.13285	7.14676
TINF01860	1.3388	1.51967	1.30332	3.01702	3.42321	4.3874
TINF01862	1.20971	0.797709	0.630733	2.68621	2.05836	1.79182
TINF01990	12.186	8.15908	16.3149	50.5793	32.7669	50.4152
TINF02038	0.602295	0.606789	2.11055	3.0825	5.30141	3.70789
TINF02044	0.0377755	0.0947692	0.0451526	0.143228	0	0.153647
TINF02069	0.163147	0.087856	0.26878	0.722125	0.660975	0.649881
TINF02166	0.0239667	0.0169394	0.172006	0.352345	0.214082	0.342097
TINF02172	3.05067	2.90435	3.04555	8.27326	6.25362	7.45841
TINF02179	0.739262	0.55107	1.0688	2.03947	1.44682	1.6888
TINF02240	0.663014	0.864615	0.732416	2.41182	2.13368	1.67395
TINF02255	1.70325	2.582	1.33198	6.27775	5.02032	4.51612
TINF02347	0.698739	0.787561	0.877563	4.27133	3.18764	3.30006
TINF02399	1.44636	0.581794	2.06479	9.37204	7.2633	5.8695
TINF02489	0.119713	0.0688903	0	0.281953	0.204071	0.3474
TINF02607	0.257464	0.253329	0.404335	0.918122	0.656663	0.585257
TINF02622	5.17515	5.16995	3.42021	29.498	31.7611	42.2319
TINF02889	0.289474	0.367031	0.362447	0.819344	0.759011	0.791518
TINF02925	0.046055	0.0325493	0.0793133	1.00231	0.928459	0.808378
TINF02997	0.611671	0.457859	0.405891	1.62291	1.41133	1.58846
TINF03103	7.0049	6.88249	9.97261	18.5495	18.9413	11.8702
TINF03369	9.95818	11.0285	8.28268	22.2743	27.976	37.4398
TINF03399	0.8288	1.0944	0.915036	2.89181	2.94075	2.19964
TINF03418	0.416857	0.40963	0.288297	1.12771	1.04305	1.49703
TINF03448	0.786333	0.674501	0.804823	2.07265	1.44401	2.07806
TINF03454	0.126417	0.207974	0.11919	0.341226	0.329756	0.446331
TINF03469	3.80536	4.34488	0	30.01	26.0556	19.6561
TINF03541	0.126858	0	0.160243	0.399033	0.326797	0.37627
TINF03586	1.34036	1.10488	1.63523	4.4122	4.26234	3.39453
TINF03619	0.267468	0.349682	0.130492	0.681467	0.844971	0.706328
TINF03662	1.14916	0.940949	1.03153	2.20666	2.39169	2.19534
TINF03663	2.31031	2.49453	2.16519	6.9425	5.19142	6.76248
TINF03690	1.40617	0.854468	0.973081	2.38588	2.72489	2.01627
TINF03759	0.530684	0.857676	0.253417	1.01759	1.3148	1.50201
TINF03809	1.00645	1.02128	0.973883	2.59691	2.05019	2.25446
TINF03827	0.026365	0.0691784	0.0565607	0.121202	0.141716	0.144548
TINF03833	0.639109	0.556943	0.869815	2.48796	2.1275	1.50973
TINF03866	0.522864	0.572563	0.181731	1.01135	0.971232	0.811794
TINF03895	1.58939	1.36517	1.46116	3.16494	3.11995	3.00186
TINF03925	0.177541	0	0.438581	1.23478	1.4265	1.91882
TINF04101	0.636464	3.81938	3.64672	12.5811	12.5664	12.477
TINF04170	0.691996	0.94874	0	1.3764	1.89159	1.67031
TINF04209	0.352222	0.450095	0.328689	0.935208	0.856025	0.806595
TINF04222	0.750673	1.28308	0.946697	2.42274	4.01044	3.28409
TINF04235	1.30865	2.33139	1.01349	3.4629	3.95153	3.36193
TINF04310	0.252692	0.2022	0.391744	0.669993	0.861998	0.889112
TINF04353	0.747755	0.967987	0.608757	1.79097	2.2436	1.9007
TINF04493	12.4797	17.9424	23.7666	44.9944	47.9698	38.8146
TINF04568	1.34794	1.19313	1.02244	2.67766	2.93423	2.51032
TINF04569	0.28771	0.269774	0.214127	0.585383	0.892894	0.766711
TINF04612	1.41187	2.31398	1.50959	4.29964	3.28095	3.91072
TINF04682	0.15879	0.151136	0.169862	0.548316	0.53058	0.425067
TINF04729	2.93896	2.28098	3.66482	11.0601	10.9633	15.4078
TINF04750	0.0650242	0	0.0255734	0.113713	0.190312	0.195016
TINF04798	1.40474	1.99751	1.48921	5.41993	5.47394	3.78758
TINF04809	0.0893896	0.145682	0.175713	0.436474	0.43553	0.374993
TINF04833	0.692644	0.575385	0.760804	1.45379	1.76595	1.38852
TINF04883	21.6812	26.4923	44.5475	276.247	284.065	240.493
TINF04930	1.35242	0.761506	0.614855	2.37671	2.74095	4.11148
TINF05005	0.510727	0.44474	0.709104	1.4465	1.22266	1.13124
TINF05018	0.0539508	0.0366638	0.0710641	0.115347	0.118661	0.108103
TINF05053	0.231517	0.224013	0	1.79322	1.1976	1.08482
TINF05056	0.121367	0.111313	0.435616	0.639935	0.592647	0.906269
TINF05117	34.2912	16.2245	15.6242	58.3543	71.0676	51.6889
TINF05187	28.1298	2.0745	42.7186	135.508	116.993	172.794
TINF05250	0.663338	1.37355	0.285251	2.2369	3.18167	2.61237
TINF05291	0.777515	0.813617	0.382526	2.11137	2.14617	1.59202
TINF05331	0	0.197637	0.0790328	0	0.308829	0.245521
TINF05352	8.07793	8.40327	7.39563	27.3971	37.5633	28.9988
TINF05382	2.10679	1.91928	1.60838	4.78916	4.12647	4.38243
TINF05411	2.36282	1.94887	2.73055	10.318	11.7364	11.787
TINF05413	0.437521	2.55352	1.51212	13.7067	10.6756	11.9942
TINF05449	5.59464	8.62651	6.20526	13.5975	17.9156	22.0856
TINF05504	1.28447	1.91712	0.709639	2.40334	3.21785	2.62678
TINF05542	0.247479	0	0.179801	0.546084	0.564669	0
TINF05550	0.193666	0.357152	0.28296	2.37871	3.97055	2.49695
TINF05623	1.2632	0.463175	1.13927	14.2517	15.9986	13.4559
TINF05650	0.0777839	0	0.113032	1.06984	1.05012	0
TINF05667	1.92524	1.8893	1.34587	3.79777	3.98744	2.87678
TINF05775	1.73158	1.74907	0.928128	3.73528	2.80934	2.60346
TINF05879	0.182533	0.203424	0.319371	0	0.446955	0.600178
TINF06021	0.973125	0.630992	0.918242	2.18808	1.5803	1.46309
TINF06073	11.9525	12.6625	12.9243	25.6697	32.3007	23.6289
TINF06099	0.503252	0.545355	0	15.9984	9.4679	9.15553
TINF06103	3.72211	3.63555	3.3466	9.21801	8.3989	7.68271
TINF06218	1.66784	1.94409	3.45548	5.69993	4.60185	5.80481
TINF06321	0.305035	0.30436	0.447011	0.849713	0.938895	0.847891
TINF06368	2.4261	2.30501	2.37078	4.4889	5.64188	4.54204
TINF06493	0.481933	0.347627	0.380248	1.16831	1.41023	1.04063
TINF06513	0.0692255	0.0543175	0.0781043	0.215266	0.277611	0.28542
TINF06530	0.779784	0.513002	1.05671	1.87229	1.9608	1.18509
TINF06578	0.590028	0.472661	0.412451	1.1375	1.18647	0.983734
TINF06612	0.0978377	0.0390016	0.0323666	0.248092	0.233745	0.181714
TINF06622	8.80475	6.87332	10.5504	20.7471	22.0405	15.9782
TINF06625	1.49674	1.70259	0.836684	4.05731	3.41078	2.2575
TINF06671	0.26494	0.42601	0.240799	0.775006	0.659094	0.512136
TINF06694	0.152391	0.208818	0.517541	0.82452	0.862753	0.677733
TINF06713	0.0946089	0.0914304	0.109973	0.262852	0.252667	0
TINF06733	3.63082	2.93224	1.71572	6.02663	6.80158	5.72727
TINF07009	0.499504	0.4458	0.555253	2.04627	2.31253	2.22423
TINF07091	0.137381	0.193349	0.131775	0.526865	0.814418	0.516451
TINF07165	1.87435	1.95273	0.588772	3.54571	3.93423	4.86067
TINF07210	0.201854	0.0573885	0.197943	0.397418	0.408692	0.351916
TINF07215	0	0.392393	0.163536	1.60869	1.4714	1.06959
TINF07238	3.04646	4.47908	2.49903	9.27476	11.7364	7.07412
TINF07370	0.140221	0.065363	0.0667557	0.268396	0.196395	0
TINF07406	0.810452	0.336092	0.450538	1.38557	1.65602	0.937017
TINF07408	0.504633	0.464177	0.341093	0.911325	1.053	1.03127
TINF07426	1.86676	1.36033	1.28261	2.90197	3.99821	3.17127
TINF07454	4.38065	2.06998	2.55768	7.03667	5.83199	5.46702
TINF07472	0.120952	0.112871	0.116859	0.219693	0.271617	0.23499
TINF07564	0.2411	0.0567555	0.199325	0.464012	0.489605	0.683623
TINF07625	0.0329199	0.0430704	0.0814708	0.293739	0.266474	0.345417
TINF07638	3.90249	6.39129	5.6892	14.2143	11.3958	11.5738
TINF07740	2.36568	2.26606	1.61412	10.767	10.23	11.8575
TINF07802	0.667034	0.516864	0.411409	2.71078	4.56965	5.58526
TINF07923	0.765131	0.993977	0.755394	2.19282	2.48953	2.65775
TINF07951	0.0952702	0.0932831	0	0.256149	0.215475	0.167149
TINF07961	1.95059	4.43031	4.83047	16.2578	12.057	11.6578
TINF07962	0.771615	0.668871	0.706032	1.40378	1.66625	1.43575
TINF07977	5.39242	4.66704	4.09979	18.2982	19.1885	16.5144
TINF07979	4.36004	4.14016	4.62828	8.31816	9.46378	8.85547
TINF08302	0.833987	1.10173	0.666876	8.64867	10.8232	7.94266
TINF08349	1.26651	1.18835	1.28936	3.4778	2.99279	2.74807
TINF08380	1.5678	1.81512	0.971545	4.29602	4.41188	3.8115
TINF08439	5.57325	4.10193	2.65533	9.19556	9.34569	6.48827
TINF08441	1.84828	2.17133	2.00013	8.4329	7.43083	7.23611
TINF08525	0.478341	0.730998	0.490027	1.98329	2.50573	3.10762
TINF08584	17.3942	16.0098	15.4639	56.226	59.3587	61.7966
TINF08612	0	0.052218	0.0793401	0	0.352654	0.279263
TINF08620	0.0291691	0.0527653	0	0.102264	0.0789289	0
TINF08630	2.38811	0.6582	1.97582	4.05937	3.78792	4.44719
TINF08825	3.88381	1.51025	2.29437	10.2482	10.1765	10.1441
TINF08832	0.162149	0.0595025	0.0465787	0.497138	0.462685	0.427755
TINF08936	0.399066	0.516085	0.457785	1.0618	1.03275	0.738532
TINF09020	0.482919	0	1.069	5.54247	4.71308	3.55496
TINF09032	0.714948	0.528943	0.124153	1.45616	1.42925	1.87582
TINF09231	1.43061	1.76177	1.39176	3.7205	2.77954	2.89097
TINF09240	0.772458	0.188524	0	3.30032	3.85959	2.33207
TINF09303	4.08883	5.58448	3.94048	12.0703	10.5417	16.0346
TINF09400	0.172892	0.183653	0	0.876278	1.05554	0.842989
TINF09455	3.41836	2.10507	3.86741	7.75755	9.57707	7.806
TINF09538	0	0.198501	0.193855	0	0.373786	0.467209
TINF09583	0.861802	0.493388	0.77049	1.84703	1.4898	1.85873
TINF09755	0.0807145	0.0429113	0.129778	0.522817	0.262197	0.383824
TINF09821	0.889876	0.147103	0.0925523	1.62198	1.54281	0
TINF09838	0.590054	0.47198	0.612504	1.56953	2.06749	2.44266
TINF09910	0.103051	0.412687	0.15329	0.774445	0.695503	0.928402
