# Supplementary material for: Comparative proteomics reveals the mechanism of cyclosporine production and mycelial growth in Tolypocladium inflatum affected by different carbon sources
Source: Front Microbiol. 2023 Dec 8;14:1259101. doi: 10.3389/fmicb.2023.1259101 (PMC10757567; doi:10.3389/fmicb.2023.1259101)
Supplement: Supplementary file 1 [file Data_Sheet_1.zip › Supplementary Table 4.XLSX]

## Sheet: Fru
Class	GO_Name	GO_ID	GO_Level	P_value	EnrichmentScore	HitsGenesCountsInSelectedSet	HitsGenesCountsInBackground	AllGenesCountsInSelectedSet	AllGenesCountsInBackground	ID	Cordyceps militaris	Metarhizium robertsii	Corrected p-value(BH method)
BP	small molecule metabolic process	GO:0044281	3	0.00477508	2.65109	11	1466	16	7773	TINF08341，TINF06067，TINF00159，TINF08970,TINF03264,TINF02972,TINF03702,TINF07179,TINF02421,TINF06393,TINF00525,	tr|A0A2H4SA70|A0A2H4SA70_CORMI,tr|A0A2H4SHD4|A0A2H4SHD4_CORMI,tr|A0A2H4S666|A0A2H4S666_CORMI,tr|A0A2H4S9J4|A0A2H4S9J4_CORMI,tr|A0A2H4SGA9|A0A2H4SGA9_CORMI,tr|A0A2H4SDX4|A0A2H4SDX4_CORMI,tr|A0A2H4SIN0|A0A2H4SIN0_CORMI,tr|A0A2H4SLB5|A0A2H4SLB5_CORMI,tr|A0A2H4SNJ1|A0A2H4SNJ1_CORMI,tr|A0A2H4SA61|A0A2H4SA61_CORMI,tr|A0A2H4S5T3|A0A2H4S5T3_CORMI,	tr|E9EQ71|E9EQ71_METRA,tr|E9ENQ6|E9ENQ6_METRA,tr|E9EPD7|E9EPD7_METRA,tr|E9ER72|E9ER72_METRA,tr|E9F099|E9F099_METRA,tr|E9EYC0|E9EYC0_METRA,tr|E9EW92|E9EW92_METRA,tr|E9F527|E9F527_METRA,	0.176081
BP	cellular lipid metabolic process	GO:0044255	5	0.00550483	4.08933	6	594	16	7773	TINF06067，TINF02972,TINF03702,TINF06393,TINF02670,TINF08645,	tr|A0A2H4SA70|A0A2H4SA70_CORMI,tr|A0A2H4SR42|A0A2H4SR42_CORMI,tr|A0A2H4SGA9|A0A2H4SGA9_CORMI,tr|A0A2H4SIN0|A0A2H4SIN0_CORMI,tr|A0A2H4SLB5|A0A2H4SLB5_CORMI,tr|A0A2H4SJ50|A0A2H4SJ50_CORMI,	tr|E9EPD7|E9EPD7_METRA,tr|E9ER72|E9ER72_METRA,tr|E9EW92|E9EW92_METRA,tr|E9EXA8|E9EXA8_METRA,tr|E9ENZ2|E9ENZ2_METRA,	0.180436
BP	lipid metabolic process	GO:0006629	4	0.00731428	3.8253	7	635	16	7773	TINF00159，TINF06067，TINF02972,TINF03702,TINF06393,TINF02670,TINF08645,	tr|A0A2H4SA70|A0A2H4SA70_CORMI,tr|A0A2H4SR42|A0A2H4SR42_CORMI,tr|A0A2H4SGA9|A0A2H4SGA9_CORMI,tr|A0A2H4SIN0|A0A2H4SIN0_CORMI,tr|A0A2H4SLB5|A0A2H4SLB5_CORMI,tr|A0A2H4SJ50|A0A2H4SJ50_CORMI,tr|A0A2H4SNJ1|A0A2H4SNJ1_CORMI,	tr|E9EPD7|E9EPD7_METRA,tr|E9ER72|E9ER72_METRA,tr|E9EW92|E9EW92_METRA,tr|E9EXA8|E9EXA8_METRA,tr|E9ENZ2|E9ENZ2_METRA,	0.196156
BP	organic substance catabolic process	GO:1901575	4	0.00826814	2.7162	9	1252	16	7773	TINF08341，TINF07613，TINF03264,TINF01542,TINF07561,TINF06528,TINF07179,TINF02043,TINF06393,	tr|A0A289ZCC6|A0A289ZCC6_CORMI,tr|A0A2H4SA70|A0A2H4SA70_CORMI,tr|A0A2H4SHD4|A0A2H4SHD4_CORMI,tr|A0A2H4S666|A0A2H4S666_CORMI,tr|A0A2H4SW88|A0A2H4SW88_CORMI,tr|A0A2H4SBP2|A0A2H4SBP2_CORMI,tr|A0A2H4S7Y8|A0A2H4S7Y8_CORMI,tr|A0A2H4SEY8|A0A2H4SEY8_CORMI,tr|A0A2H4S5T3|A0A2H4S5T3_CORMI,	tr|E9ENQ6|E9ENQ6_METRA,tr|E9F9Z2|E9F9Z2_METRA,tr|E9F413|E9F413_METRA,tr|E9F0T0|E9F0T0_METRA,tr|E9F099|E9F099_METRA,tr|E9F9Y9|E9F9Y9_METRA,tr|E9EW92|E9EW92_METRA,	0.174221
BP	carboxylic acid metabolic process	GO:0019752	6	0.0164325	3.14645	6	772	16	7773	TINF06067，TINF08970,TINF03264,TINF02972,TINF06393,TINF00525,	tr|A0A2H4SA70|A0A2H4SA70_CORMI,tr|A0A2H4S9J4|A0A2H4S9J4_CORMI,tr|A0A2H4SGA9|A0A2H4SGA9_CORMI,tr|A0A2H4SIN0|A0A2H4SIN0_CORMI,tr|A0A2H4SA61|A0A2H4SA61_CORMI,tr|A0A2H4S5T3|A0A2H4S5T3_CORMI,	tr|E9EQ71|E9EQ71_METRA,tr|E9ENQ6|E9ENQ6_METRA,tr|E9EPD7|E9EPD7_METRA,tr|E9EW92|E9EW92_METRA,tr|E9F527|E9F527_METRA,	0.230838
BP	oxoacid metabolic process	GO:0043436	5	0.0188755	3.04013	6	799	16	7773	TINF06067，TINF08970,TINF03264,TINF02972,TINF06393,TINF00525,	tr|A0A2H4SA70|A0A2H4SA70_CORMI,tr|A0A2H4S9J4|A0A2H4S9J4_CORMI,tr|A0A2H4SGA9|A0A2H4SGA9_CORMI,tr|A0A2H4SIN0|A0A2H4SIN0_CORMI,tr|A0A2H4SA61|A0A2H4SA61_CORMI,tr|A0A2H4S5T3|A0A2H4S5T3_CORMI,	tr|E9EQ71|E9EQ71_METRA,tr|E9ENQ6|E9ENQ6_METRA,tr|E9EPD7|E9EPD7_METRA,tr|E9EW92|E9EW92_METRA,tr|E9F527|E9F527_METRA,	0.232011
BP	organic acid metabolic process	GO:0006082	4	0.0190658	3.03254	6	801	16	7773	TINF06067，TINF08970,TINF03264,TINF02972,TINF06393,TINF00525,	tr|A0A2H4SA70|A0A2H4SA70_CORMI,tr|A0A2H4S9J4|A0A2H4S9J4_CORMI,tr|A0A2H4SGA9|A0A2H4SGA9_CORMI,tr|A0A2H4SIN0|A0A2H4SIN0_CORMI,tr|A0A2H4SA61|A0A2H4SA61_CORMI,tr|A0A2H4S5T3|A0A2H4S5T3_CORMI,	tr|E9EQ71|E9EQ71_METRA,tr|E9ENQ6|E9ENQ6_METRA,tr|E9EPD7|E9EPD7_METRA,tr|E9EW92|E9EW92_METRA,tr|E9F527|E9F527_METRA,	0.224976
BP	catabolic process	GO:0009056	3	0.0197934	2.31339	9	1470	16	7773	TINF03264,TINF01542,TINF07561,TINF06528,TINF07179,TINF02043,TINF06393,TINF08341，TINF07613	tr|A0A289ZCC6|A0A289ZCC6_CORMI,tr|A0A2H4SA70|A0A2H4SA70_CORMI,tr|A0A2H4SHD4|A0A2H4SHD4_CORMI,tr|A0A2H4S666|A0A2H4S666_CORMI,tr|A0A2H4SW88|A0A2H4SW88_CORMI,tr|A0A2H4SBP2|A0A2H4SBP2_CORMI,tr|A0A2H4S7Y8|A0A2H4S7Y8_CORMI,tr|A0A2H4SEY8|A0A2H4SEY8_CORMI,tr|A0A2H4S5T3|A0A2H4S5T3_CORMI,	tr|E9ENQ6|E9ENQ6_METRA,tr|E9F9Z2|E9F9Z2_METRA,tr|E9F413|E9F413_METRA,tr|E9F0T0|E9F0T0_METRA,tr|E9F099|E9F099_METRA,tr|E9F9Y9|E9F9Y9_METRA,tr|E9EW92|E9EW92_METRA,	0.224579
BP	monocarboxylic acid metabolic process	GO:0032787	7	0.000551	6.98082	5	258	19	6844	TINF06393,TINF02972,TINF06067,TINF00525,TINF03264,	tr|A0A2H4SA70|A0A2H4SA70_CORMI,tr|A0A2H4SGA9|A0A2H4SGA9_CORMI,tr|A0A2H4SIN0|A0A2H4SIN0_CORMI,tr|A0A2H4SA61|A0A2H4SA61_CORMI,tr|A0A2H4S5T3|A0A2H4S5T3_CORMI,		0.101622
BP	organic substance metabolic process	GO:0071704	3	0.00443261	1.32945	19	5148	19	6844	TINF06528,TINF06393,TINF08341,TINF08645,TINF07179,TINF08970,TINF02972,TINF01629,TINF07561,TINF02043,TINF07613,TINF02421,TINF06067,TINF03702,TINF02670,TINF01542,TINF00159,TINF00525,TINF03264,	tr|A0A289ZCC6|A0A289ZCC6_CORMI,tr|A0A2H4SA70|A0A2H4SA70_CORMI,tr|A0A2H4SHD4|A0A2H4SHD4_CORMI,tr|A0A2H4SR42|A0A2H4SR42_CORMI,tr|A0A2H4S666|A0A2H4S666_CORMI,tr|A0A2H4S9J4|A0A2H4S9J4_CORMI,tr|A0A2H4SGA9|A0A2H4SGA9_CORMI,tr|A0A2H4SL04|A0A2H4SL04_CORMI,tr|A0A2H4SW88|A0A2H4SW88_CORMI,tr|A0A2H4SBP2|A0A2H4SBP2_CORMI,tr|A0A2H4S7Y8|A0A2H4S7Y8_CORMI,tr|A0A2H4SDX4|A0A2H4SDX4_CORMI,tr|A0A2H4SIN0|A0A2H4SIN0_CO…		0.22284
BP	metabolic process	GO:0008152	2	0.0104398	1.27094	19	5385	19	6844	TINF06528,TINF06393,TINF08341,TINF08645,TINF07179,TINF08970,TINF02972,TINF01629,TINF07561,TINF02043,TINF07613,TINF02421,TINF06067,TINF03702,TINF02670,TINF01542,TINF00159,TINF00525,TINF03264,	tr|A0A289ZCC6|A0A289ZCC6_CORMI,tr|A0A2H4SA70|A0A2H4SA70_CORMI,tr|A0A2H4SHD4|A0A2H4SHD4_CORMI,tr|A0A2H4SR42|A0A2H4SR42_CORMI,tr|A0A2H4S666|A0A2H4S666_CORMI,tr|A0A2H4S9J4|A0A2H4S9J4_CORMI,tr|A0A2H4SGA9|A0A2H4SGA9_CORMI,tr|A0A2H4SL04|A0A2H4SL04_CORMI,tr|A0A2H4SW88|A0A2H4SW88_CORMI,tr|A0A2H4SBP2|A0A2H4SBP2_CORMI,tr|A0A2H4S7Y8|A0A2H4S7Y8_CORMI,tr|A0A2H4SDX4|A0A2H4SDX4_CORMI,tr|A0A2H4SIN0|A0A2H4SIN0_CO…		0.0721652
BP	organonitrogen compound catabolic process	GO:1901565	5	0.0248185	2.87708	5	626	19	6844	TINF08341,TINF07561,TINF02043,TINF07613,TINF01542,	tr|A0A2H4SHD4|A0A2H4SHD4_CORMI,tr|A0A2H4SW88|A0A2H4SW88_CORMI,tr|A0A2H4SBP2|A0A2H4SBP2_CORMI,tr|A0A2H4S7Y8|A0A2H4S7Y8_CORMI,tr|A0A2H4SEY8|A0A2H4SEY8_CORMI,		0.100917
BP	cellular catabolic process	GO:0044248	4	0.0386545	2.07018	7	1218	19	6844	TINF06528,TINF06393,TINF08341,TINF07561,TINF07613,TINF01542,TINF03264,	tr|A0A289ZCC6|A0A289ZCC6_CORMI,tr|A0A2H4SA70|A0A2H4SA70_CORMI,tr|A0A2H4SHD4|A0A2H4SHD4_CORMI,tr|A0A2H4SW88|A0A2H4SW88_CORMI,tr|A0A2H4S7Y8|A0A2H4S7Y8_CORMI,tr|A0A2H4SEY8|A0A2H4SEY8_CORMI,tr|A0A2H4S5T3|A0A2H4S5T3_CORMI,		0.125005
BP	organonitrogen compound metabolic process	GO:1901564	4	0.0433709	1.47907	13	3166	19	6844	TINF08341,TINF08645,TINF07179,TINF08970,TINF01629,TINF07561,TINF02043,TINF07613,TINF02421,TINF02670,TINF01542,TINF00159,TINF03264,	tr|A0A2H4SHD4|A0A2H4SHD4_CORMI,tr|A0A2H4SR42|A0A2H4SR42_CORMI,tr|A0A2H4S666|A0A2H4S666_CORMI,tr|A0A2H4S9J4|A0A2H4S9J4_CORMI,tr|A0A2H4SL04|A0A2H4SL04_CORMI,tr|A0A2H4SW88|A0A2H4SW88_CORMI,tr|A0A2H4SBP2|A0A2H4SBP2_CORMI,tr|A0A2H4S7Y8|A0A2H4S7Y8_CORMI,tr|A0A2H4SDX4|A0A2H4SDX4_CORMI,tr|A0A2H4SJ50|A0A2H4SJ50_CORMI,tr|A0A2H4SEY8|A0A2H4SEY8_CORMI,tr|A0A2H4SNJ1|A0A2H4SNJ1_CORMI,tr|A0A2H4S5T3|A0A2H4S5T3_CO…		0.133245
CC	cell periphery	GO:0071944	3	0.0233526	2.48193	6	1079	15	6695	TINF06528,TINF02043,TINF07613,TINF09769,TINF02670,TINF01542,	tr|A0A289ZCC6|A0A289ZCC6_CORMI,tr|A0A2H4SBP2|A0A2H4SBP2_CORMI,tr|A0A2H4S7Y8|A0A2H4S7Y8_CORMI,tr|A0A2H4S9N7|A0A2H4S9N7_CORMI,tr|A0A2H4SJ50|A0A2H4SJ50_CORMI,tr|A0A2H4SEY8|A0A2H4SEY8_CORMI,		0.0797405
CC	endoplasmic reticulum	GO:0005783	6	0.0304995	2.67586	5	834	15	6695	TINF08645,TINF02043,TINF07613,TINF02670,TINF01542,	tr|A0A2H4SR42|A0A2H4SR42_CORMI,tr|A0A2H4SBP2|A0A2H4SBP2_CORMI,tr|A0A2H4S7Y8|A0A2H4S7Y8_CORMI,tr|A0A2H4SJ50|A0A2H4SJ50_CORMI,tr|A0A2H4SEY8|A0A2H4SEY8_CORMI,		0.0928247
CC	obsolete cytoplasmic part	GO:0044444	0	0.0361622	1.40458	13	4131	15	6695	TINF06528,TINF06393,TINF08645,TINF07179,TINF08970,TINF02972,TINF02043,TINF07613,TINF03702,TINF02670,TINF01542,TINF00525,TINF03264,	tr|A0A289ZCC6|A0A289ZCC6_CORMI,tr|A0A2H4SA70|A0A2H4SA70_CORMI,tr|A0A2H4SR42|A0A2H4SR42_CORMI,tr|A0A2H4S666|A0A2H4S666_CORMI,tr|A0A2H4S9J4|A0A2H4S9J4_CORMI,tr|A0A2H4SGA9|A0A2H4SGA9_CORMI,tr|A0A2H4SBP2|A0A2H4SBP2_CORMI,tr|A0A2H4S7Y8|A0A2H4S7Y8_CORMI,tr|A0A2H4SLB5|A0A2H4SLB5_CORMI,tr|A0A2H4SJ50|A0A2H4SJ50_CORMI,tr|A0A2H4SEY8|A0A2H4SEY8_CORMI,tr|A0A2H4SA61|A0A2H4SA61_CORMI,tr|A0A2H4S5T3|A0A2H4S5T3_CO…		0.103321
MF	catalytic activity	GO:0003824	2	0.005497	1.59842	15	3912	14	6734	TINF01629，TINF08341，TINF00159,TINF03264,TINF01542,TINF07561,TINF02972,TINF03702,TINF06528,TINF07179,TINF02421,TINF02043,TINF08040,TINF06393,TINF00525,	tr|A0A289ZCC6|A0A289ZCC6_CORMI,tr|A0A2H4SA70|A0A2H4SA70_CORMI,tr|A0A2H4SHD4|A0A2H4SHD4_CORMI,tr|A0A2H4S666|A0A2H4S666_CORMI,tr|A0A2H4SGA9|A0A2H4SGA9_CORMI,tr|A0A2H4SL04|A0A2H4SL04_CORMI,tr|A0A2H4SW88|A0A2H4SW88_CORMI,tr|A0A2H4SBP2|A0A2H4SBP2_CORMI,tr|A0A2H4SDX4|A0A2H4SDX4_CORMI,tr|A0A2H4SLB5|A0A2H4SLB5_CORMI,tr|A0A2H4SEY8|A0A2H4SEY8_CORMI,tr|A0A2H4SMB0|A0A2H4SMB0_CORMI,tr|A0A2H4SA61|A0A2H4SA61_CO…	tr|E9EZD7|E9EZD7_METRA,tr|E9ENQ6|E9ENQ6_METRA,tr|E9F9Z2|E9F9Z2_METRA,tr|E9F413|E9F413_METRA,tr|E9EPD7|E9EPD7_METRA,tr|E9ER72|E9ER72_METRA,tr|E9F0T0|E9F0T0_METRA,tr|E9F099|E9F099_METRA,tr|E9EYC0|E9EYC0_METRA,tr|E9F9Y9|E9F9Y9_METRA,tr|E9F2M7|E9F2M7_METRA,tr|E9EW92|E9EW92_METRA,tr|E9F527|E9F527_METRA,	0.0588964

## Sheet: Suc
Class	GO_Name	GO_ID	GO_Level	P_value	EnrichmentScore	HitsGenesCountsInSelectedSet	HitsGenesCountsInBackground	AllGenesCountsInSelectedSet	AllGenesCountsInBackground	ID	Cordyceps militaris	Metarhizium robertsii	Corrected p-value(BH method)
BP	carbohydrate metabolic process	GO:0005975	4	0.00711622	2.23523	12	390	107	7773	TINF07454,TINF04930,TINF09303,TINF01658,TINF06218,TINF06493,TINF02044,TINF00115,TINF01068,TINF00188,TINF07210,TINF07625,	tr|A0A2H4SN12|A0A2H4SN12_CORMI,tr|A0A2H4SPT0|A0A2H4SPT0_CORMI,tr|A0A2H4S965|A0A2H4S965_CORMI,tr|A0A2H4SNJ0|A0A2H4SNJ0_CORMI,tr|A0A2H4SHM7|A0A2H4SHM7_CORMI,tr|A0A2H4S6T8|A0A2H4S6T8_CORMI,tr|G3JBB0|G3JBB0_CORMM,tr|A0A2H4SRY1|A0A2H4SRY1_CORMI,tr|A0A2H4SW16|A0A2H4SW16_CORMI,tr|G3JF42|G3JF42_CORMM,	tr|E9F3Z4|E9F3Z4_METRA,tr|E9EWV0|E9EWV0_METRA,tr|E9EPM6|E9EPM6_METRA,tr|E9EZ66|E9EZ66_METRA,tr|E9EXP6|E9EXP6_METRA,tr|E9EVT3|E9EVT3_METRA,tr|E9EWK4|E9EWK4_METRA,tr|E9F8R0|E9F8R0_METRA,tr|E9EN31|E9EN31_METRA,tr|E9F653|E9F653_METRA,tr|E9F0X5|E9F0X5_METRA,tr|E9F6N4|E9F6N4_METRA,	0.956311
BP	monosaccharide metabolic process	GO:0005996	5	0.0133773	3.0695	6	142	107	7773	TINF04930,TINF09303,TINF06218,TINF06493,TINF00115,TINF00188,	tr|A0A2H4S965|A0A2H4S965_CORMI,tr|A0A2H4SNJ0|A0A2H4SNJ0_CORMI,tr|A0A2H4S6T8|A0A2H4S6T8_CORMI,tr|A0A2H4SRY1|A0A2H4SRY1_CORMI,tr|G3JF42|G3JF42_CORMM,	tr|E9EWV0|E9EWV0_METRA,tr|E9EPM6|E9EPM6_METRA,tr|E9EXP6|E9EXP6_METRA,tr|E9EVT3|E9EVT3_METRA,tr|E9F8R0|E9F8R0_METRA,tr|E9F653|E9F653_METRA,	0.805868
BP	purine nucleotide metabolic process	GO:0006163	9	0.00896578	2.38251	10	271	106	6844	TINF04833,TINF06493,TINF04930,TINF02889,TINF07961,TINF05056,TINF09910,TINF07454,TINF00115,TINF05117,	tr|A0A2H4S9M5|A0A2H4S9M5_CORMI,tr|A0A2H4S965|A0A2H4S965_CORMI,tr|A0A2H4SNJ0|A0A2H4SNJ0_CORMI,tr|A0A2H4SSA7|A0A2H4SSA7_CORMI,tr|A0A2H4SEQ2|A0A2H4SEQ2_CORMI,tr|A0A2H4S8U4|A0A2H4S8U4_CORMI,tr|A0A2H4SNT8|A0A2H4SNT8_CORMI,tr|G3JBB0|G3JBB0_CORMM,tr|A0A2H4SRY1|A0A2H4SRY1_CORMI,tr|A0A2H4SUJ9|A0A2H4SUJ9_CORMI,	tr|E9F3Z4|E9F3Z4_METRA,tr|E9EWV0|E9EWV0_METRA,tr|E9EZJ2|E9EZJ2_METRA,tr|E9F317|E9F317_METRA,tr|E9EVT3|E9EVT3_METRA,tr|E9F8R0|E9F8R0_METRA,tr|E9F6H1|E9F6H1_METRA,tr|E9F284|E9F284_METRA,	0.577973
BP	DNA-templated transcription elongation	GO:0006354	9	0.0276946	2.59997	6	149	106	6844	TINF02347,TINF07210,TINF06733,TINF04310,TINF09032,TINF06612,	tr|A0A2H4S5J3|A0A2H4S5J3_CORMI,tr|A0A2H4SN12|A0A2H4SN12_CORMI,tr|A0A2H4SH12|A0A2H4SH12_CORMI,tr|A0A2H4SWG8|A0A2H4SWG8_CORMI,tr|A0A2H4S890|A0A2H4S890_CORMI,tr|A0A2H4SCH1|A0A2H4SCH1_CORMI,	tr|E9ERU4|E9ERU4_METRA,tr|E9EX62|E9EX62_METRA,tr|E9ER25|E9ER25_METRA,tr|E9F0L5|E9F0L5_METRA,tr|E9EV80|E9EV80_METRA,tr|E9F0X5|E9F0X5_METRA,	0.640881
BP	transcription elongation by RNA polymerase II	GO:0006368	10	0.0102456	3.25275	6	134	107	7773	TINF04310,TINF02347,TINF09032,TINF06612,TINF06733,TINF07210,	tr|A0A2H4S5J3|A0A2H4S5J3_CORMI,tr|A0A2H4SN12|A0A2H4SN12_CORMI,tr|A0A2H4SH12|A0A2H4SH12_CORMI,tr|A0A2H4SWG8|A0A2H4SWG8_CORMI,tr|A0A2H4S890|A0A2H4S890_CORMI,tr|A0A2H4SCH1|A0A2H4SCH1_CORMI,	tr|E9ERU4|E9ERU4_METRA,tr|E9EX62|E9EX62_METRA,tr|E9ER25|E9ER25_METRA,tr|E9F0L5|E9F0L5_METRA,tr|E9EV80|E9EV80_METRA,tr|E9F0X5|E9F0X5_METRA,	0.94206
BP	protein folding	GO:0006457	3	0.0106973	2.87874	7	157	106	6844	TINF04568,TINF09583,TINF04353,TINF05504,TINF06622,TINF06694,TINF05449,	tr|A0A2H4SEH8|A0A2H4SEH8_CORMI,tr|A0A2H4SRD9|A0A2H4SRD9_CORMI,tr|A0A2H4SGJ1|A0A2H4SGJ1_CORMI,tr|A0A2H4SET4|A0A2H4SET4_CORMI,tr|A0A2H4S997|A0A2H4S997_CORMI,tr|A0A2H4SW54|A0A2H4SW54_CORMI,tr|A0A2H4SMU8|A0A2H4SMU8_CORMI,	tr|E9F0U9|E9F0U9_METRA,tr|E9F780|E9F780_METRA,tr|E9F745|E9F745_METRA,tr|E9FB05|E9FB05_METRA,tr|E9EL34|E9EL34_METRA,tr|E9EVE7|E9EVE7_METRA,	0.567901
BP	amino acid metabolic process	GO:0006520	7	0.00849689	2.0984	13	400	106	6844	TINF08349,TINF00337,TINF04930,TINF03833,TINF02172,TINF06103,TINF03662,TINF08380,TINF01862,TINF03619,TINF01990,TINF05623,TINF09910,	tr|A0A2H4SSB2|A0A2H4SSB2_CORMI,tr|A0A2H4SEA0|A0A2H4SEA0_CORMI,tr|A0A2H4SNJ0|A0A2H4SNJ0_CORMI,tr|A0A2H4STH3|A0A2H4STH3_CORMI,tr|A0A2H4SFI5|A0A2H4SFI5_CORMI,tr|A0A2H4SKK3|A0A2H4SKK3_CORMI,tr|A0A2H4SBE6|A0A2H4SBE6_CORMI,tr|A0A2H4SSX2|A0A2H4SSX2_CORMI,tr|A0A2H4ST05|A0A2H4ST05_CORMI,tr|A0A2H4SLW9|A0A2H4SLW9_CORMI,tr|A0A2H4SPA0|A0A2H4SPA0_CORMI,tr|A0A2H4SL71|A0A2H4SL71_CORMI,tr|A0A2H4SNT8|A0A2H4SNT8_CO…	tr|E9ERD9|E9ERD9_METRA,tr|E9EWV0|E9EWV0_METRA,tr|E9FB11|E9FB11_METRA,tr|E9ESP9|E9ESP9_METRA,tr|E9EZW9|E9EZW9_METRA,tr|E9EUN5|E9EUN5_METRA,tr|E9F026|E9F026_METRA,tr|E9ERK7|E9ERK7_METRA,tr|E9FC58|E9FC58_METRA,tr|E9ET00|E9ET00_METRA,tr|E9ESF3|E9ESF3_METRA,tr|E9EXQ6|E9EXQ6_METRA,	0.58988
BP	obsolete oxidoreduction coenzyme metabolic process	GO:0006733	0	0.017413	2.89102	6	134	106	6844	TINF06625,TINF06493,TINF04930,TINF05056,TINF07454,TINF00115,	tr|A0A2H4SNF9|A0A2H4SNF9_CORMI,tr|A0A2H4S965|A0A2H4S965_CORMI,tr|A0A2H4SNJ0|A0A2H4SNJ0_CORMI,tr|A0A2H4S8U4|A0A2H4S8U4_CORMI,tr|G3JBB0|G3JBB0_CORMM,tr|A0A2H4SRY1|A0A2H4SRY1_CORMI,	tr|E9F3Z4|E9F3Z4_METRA,tr|E9EWV0|E9EWV0_METRA,tr|E9EVT3|E9EVT3_METRA,tr|E9F8R0|E9F8R0_METRA,tr|E9F0T6|E9F0T6_METRA,	0.561258
BP	nucleoside phosphate metabolic process	GO:0006753	7	0.0176782	2.05268	11	346	106	6844	TINF04833,TINF06493,TINF05775,TINF04930,TINF02889,TINF07961,TINF05056,TINF09910,TINF07454,TINF00115,TINF05117,	tr|A0A2H4S9M5|A0A2H4S9M5_CORMI,tr|A0A2H4S965|A0A2H4S965_CORMI,tr|A0A2H4SUX8|A0A2H4SUX8_CORMI,tr|A0A2H4SNJ0|A0A2H4SNJ0_CORMI,tr|A0A2H4SSA7|A0A2H4SSA7_CORMI,tr|A0A2H4SEQ2|A0A2H4SEQ2_CORMI,tr|A0A2H4S8U4|A0A2H4S8U4_CORMI,tr|A0A2H4SNT8|A0A2H4SNT8_CORMI,tr|G3JBB0|G3JBB0_CORMM,tr|A0A2H4SRY1|A0A2H4SRY1_CORMI,tr|A0A2H4SUJ9|A0A2H4SUJ9_CORMI,		0.559809
BP	phosphorus metabolic process	GO:0006793	4	0.0070334	1.56687	29	1195	106	6844	TINF02347,TINF03895,TINF09821,TINF04833,TINF07962,TINF06578,TINF06493,TINF05775,TINF07408,TINF01474,TINF08349,TINF04930,TINF02889,TINF06713,TINF07625,TINF01654,TINF02172,TINF07009,TINF07961,TINF04612,TINF02179,TINF05056,TINF09910,TINF06612,TINF07454,TINF00115,TINF05117,TINF04682,TINF06694,	tr|A0A2H4S5J3|A0A2H4S5J3_CORMI,tr|A0A2H4S5Z6|A0A2H4S5Z6_CORMI,tr|A0A2H4SC53|A0A2H4SC53_CORMI,tr|A0A2H4S9M5|A0A2H4S9M5_CORMI,tr|A0A2H4SUS3|A0A2H4SUS3_CORMI,tr|A0A2H4SII6|A0A2H4SII6_CORMI,tr|A0A2H4S965|A0A2H4S965_CORMI,tr|A0A2H4SUX8|A0A2H4SUX8_CORMI,tr|A0A2H4SFV5|A0A2H4SFV5_CORMI,tr|A0A2H4SN31|A0A2H4SN31_CORMI,tr|A0A2H4SSB2|A0A2H4SSB2_CORMI,tr|A0A2H4SNJ0|A0A2H4SNJ0_CORMI,tr|A0A2H4SSA7|A0A2H4SSA7_CO…	tr|E9EW12|E9EW12_METRA,tr|E9EX62|E9EX62_METRA,tr|E9F3Z4|E9F3Z4_METRA,tr|E9EWV0|E9EWV0_METRA,tr|E9EZJ2|E9EZJ2_METRA,tr|A0A0B2XIF7|A0A0B2XIF7_METRA,tr|E9ELR8|E9ELR8_METRA,tr|E9F1A7|E9F1A7_METRA,tr|E9F0L5|E9F0L5_METRA,tr|E9F0U9|E9F0U9_METRA,tr|E9ERK7|E9ERK7_METRA,tr|E9FC58|E9FC58_METRA,tr|E9EJG5|E9EJG5_METRA,tr|E9F317|E9F317_METRA,tr|E9EMK1|E9EMK1_METRA,tr|E9EVT3|E9EVT3_METRA,tr|E9F8R0|E9F8R0_METRA,…	0.577058
BP	phosphate-containing compound metabolic process	GO:0006796	5	0.0101374	1.54253	28	1172	106	6844	TINF02347,TINF03895,TINF09821,TINF04833,TINF07962,TINF06578,TINF06493,TINF05775,TINF07408,TINF01474,TINF08349,TINF04930,TINF02889,TINF06713,TINF07625,TINF01654,TINF02172,TINF07009,TINF07961,TINF02179,TINF05056,TINF09910,TINF06612,TINF07454,TINF00115,TINF05117,TINF04682,TINF06694,	tr|A0A2H4S5J3|A0A2H4S5J3_CORMI,tr|A0A2H4S5Z6|A0A2H4S5Z6_CORMI,tr|A0A2H4SC53|A0A2H4SC53_CORMI,tr|A0A2H4S9M5|A0A2H4S9M5_CORMI,tr|A0A2H4SUS3|A0A2H4SUS3_CORMI,tr|A0A2H4SII6|A0A2H4SII6_CORMI,tr|A0A2H4S965|A0A2H4S965_CORMI,tr|A0A2H4SUX8|A0A2H4SUX8_CORMI,tr|A0A2H4SFV5|A0A2H4SFV5_CORMI,tr|A0A2H4SN31|A0A2H4SN31_CORMI,tr|A0A2H4SSB2|A0A2H4SSB2_CORMI,tr|A0A2H4SNJ0|A0A2H4SNJ0_CORMI,tr|A0A2H4SSA7|A0A2H4SSA7_CO…	tr|E9EW12|E9EW12_METRA,tr|E9EX62|E9EX62_METRA,tr|E9F3Z4|E9F3Z4_METRA,tr|E9EWV0|E9EWV0_METRA,tr|E9EZJ2|E9EZJ2_METRA,tr|A0A0B2XIF7|A0A0B2XIF7_METRA,tr|E9ELR8|E9ELR8_METRA,tr|E9F1A7|E9F1A7_METRA,tr|E9F0L5|E9F0L5_METRA,tr|E9F0U9|E9F0U9_METRA,tr|E9ERK7|E9ERK7_METRA,tr|E9FC58|E9FC58_METRA,tr|E9EJG5|E9EJG5_METRA,tr|E9F317|E9F317_METRA,tr|E9EVT3|E9EVT3_METRA,tr|E9F8R0|E9F8R0_METRA,tr|E9F6H1|E9F6H1_METRA,…	0.554486
BP	xenobiotic metabolic process	GO:0006805	4	0.0213802	1.92256	12	403	106	6844	TINF01599,TINF01474,TINF04930,TINF05413,TINF03619,TINF05623,TINF07961,TINF09910,TINF03690,TINF00115,TINF05117,TINF09303,	tr|A0A289ZCC6|A0A289ZCC6_CORMI,tr|A0A2H4SN31|A0A2H4SN31_CORMI,tr|A0A2H4SNJ0|A0A2H4SNJ0_CORMI,tr|A0A289ZY56|A0A289ZY56_CORMI,tr|A0A2H4SLW9|A0A2H4SLW9_CORMI,tr|A0A2H4SL71|A0A2H4SL71_CORMI,tr|A0A2H4SEQ2|A0A2H4SEQ2_CORMI,tr|A0A2H4SNT8|A0A2H4SNT8_CORMI,tr|A0A2H4SV13|A0A2H4SV13_CORMI,tr|A0A2H4SRY1|A0A2H4SRY1_CORMI,tr|A0A2H4SUJ9|A0A2H4SUJ9_CORMI,tr|G3JF42|G3JF42_CORMM,		0.57599
BP	amino acid biosynthetic process	GO:0008652	8	0.0142482	2.50742	8	206	106	6844	TINF08349,TINF03833,TINF02172,TINF03662,TINF01862,TINF01990,TINF05623,TINF09910,	tr|A0A2H4SSB2|A0A2H4SSB2_CORMI,tr|A0A2H4STH3|A0A2H4STH3_CORMI,tr|A0A2H4SFI5|A0A2H4SFI5_CORMI,tr|A0A2H4SBE6|A0A2H4SBE6_CORMI,tr|A0A2H4ST05|A0A2H4ST05_CORMI,tr|A0A2H4SPA0|A0A2H4SPA0_CORMI,tr|A0A2H4SL71|A0A2H4SL71_CORMI,tr|A0A2H4SNT8|A0A2H4SNT8_CORMI,	tr|E9FB11|E9FB11_METRA,tr|E9ESP9|E9ESP9_METRA,tr|E9EZW9|E9EZW9_METRA,tr|E9F026|E9F026_METRA,tr|E9ERK7|E9ERK7_METRA,tr|E9FC58|E9FC58_METRA,tr|E9ET00|E9ET00_METRA,	0.627269
BP	glutamine family amino acid metabolic process	GO:0009064	9	0.0109741	3.71069	5	87	106	6844	TINF02172,TINF03662,TINF03619,TINF01990,TINF05623,	tr|A0A2H4SFI5|A0A2H4SFI5_CORMI,tr|A0A2H4SBE6|A0A2H4SBE6_CORMI,tr|A0A2H4SLW9|A0A2H4SLW9_CORMI,tr|A0A2H4SPA0|A0A2H4SPA0_CORMI,tr|A0A2H4SL71|A0A2H4SL71_CORMI,	tr|E9FB11|E9FB11_METRA,tr|E9ESP9|E9ESP9_METRA,tr|E9F026|E9F026_METRA,tr|E9FC58|E9FC58_METRA,tr|E9ESF3|E9ESF3_METRA,	0.550231
BP	nucleotide metabolic process	GO:0009117	8	0.015087	2.10126	11	338	106	6844	TINF04833,TINF06493,TINF05775,TINF04930,TINF02889,TINF07961,TINF05056,TINF09910,TINF07454,TINF00115,TINF05117,	tr|A0A2H4S9M5|A0A2H4S9M5_CORMI,tr|A0A2H4S965|A0A2H4S965_CORMI,tr|A0A2H4SUX8|A0A2H4SUX8_CORMI,tr|A0A2H4SNJ0|A0A2H4SNJ0_CORMI,tr|A0A2H4SSA7|A0A2H4SSA7_CORMI,tr|A0A2H4SEQ2|A0A2H4SEQ2_CORMI,tr|A0A2H4S8U4|A0A2H4S8U4_CORMI,tr|A0A2H4SNT8|A0A2H4SNT8_CORMI,tr|G3JBB0|G3JBB0_CORMM,tr|A0A2H4SRY1|A0A2H4SRY1_CORMI,tr|A0A2H4SUJ9|A0A2H4SUJ9_CORMI,		0.605158
BP	nucleoside monophosphate metabolic process	GO:0009123	8	0.0424195	2.34786	6	165	106	6844	TINF04833,TINF04930,TINF02889,TINF07961,TINF00115,TINF05117,	tr|A0A2H4S9M5|A0A2H4S9M5_CORMI,tr|A0A2H4SNJ0|A0A2H4SNJ0_CORMI,tr|A0A2H4SSA7|A0A2H4SSA7_CORMI,tr|A0A2H4SEQ2|A0A2H4SEQ2_CORMI,tr|A0A2H4SRY1|A0A2H4SRY1_CORMI,tr|A0A2H4SUJ9|A0A2H4SUJ9_CORMI,	tr|E9EWV0|E9EWV0_METRA,tr|E9EZJ2|E9EZJ2_METRA,tr|E9F317|E9F317_METRA,tr|E9F8R0|E9F8R0_METRA,tr|E9F6H1|E9F6H1_METRA,tr|E9F284|E9F284_METRA,	0.567165
BP	purine nucleoside monophosphate metabolic process	GO:0009126	9	0.0198429	2.80722	6	138	106	6844	TINF04833,TINF04930,TINF02889,TINF07961,TINF00115,TINF05117,	tr|A0A2H4S9M5|A0A2H4S9M5_CORMI,tr|A0A2H4SNJ0|A0A2H4SNJ0_CORMI,tr|A0A2H4SSA7|A0A2H4SSA7_CORMI,tr|A0A2H4SEQ2|A0A2H4SEQ2_CORMI,tr|A0A2H4SRY1|A0A2H4SRY1_CORMI,tr|A0A2H4SUJ9|A0A2H4SUJ9_CORMI,	tr|E9EWV0|E9EWV0_METRA,tr|E9EZJ2|E9EZJ2_METRA,tr|E9F317|E9F317_METRA,tr|E9F8R0|E9F8R0_METRA,tr|E9F6H1|E9F6H1_METRA,tr|E9F284|E9F284_METRA,	0.559631
BP	purine ribonucleotide metabolic process	GO:0009150	10	0.0410851	2.18339	7	207	106	6844	TINF04833,TINF04930,TINF02889,TINF07961,TINF09910,TINF00115,TINF05117,	tr|A0A2H4S9M5|A0A2H4S9M5_CORMI,tr|A0A2H4SNJ0|A0A2H4SNJ0_CORMI,tr|A0A2H4SSA7|A0A2H4SSA7_CORMI,tr|A0A2H4SEQ2|A0A2H4SEQ2_CORMI,tr|A0A2H4SNT8|A0A2H4SNT8_CORMI,tr|A0A2H4SRY1|A0A2H4SRY1_CORMI,tr|A0A2H4SUJ9|A0A2H4SUJ9_CORMI,		0.561808
BP	ribonucleoside monophosphate metabolic process	GO:0009161	9	0.0301484	2.54866	6	152	106	6844	TINF04833,TINF04930,TINF02889,TINF07961,TINF00115,TINF05117,	tr|A0A2H4S9M5|A0A2H4S9M5_CORMI,tr|A0A2H4SNJ0|A0A2H4SNJ0_CORMI,tr|A0A2H4SSA7|A0A2H4SSA7_CORMI,tr|A0A2H4SEQ2|A0A2H4SEQ2_CORMI,tr|A0A2H4SRY1|A0A2H4SRY1_CORMI,tr|A0A2H4SUJ9|A0A2H4SUJ9_CORMI,	tr|E9EWV0|E9EWV0_METRA,tr|E9EZJ2|E9EZJ2_METRA,tr|E9F317|E9F317_METRA,tr|E9F8R0|E9F8R0_METRA,tr|E9F6H1|E9F6H1_METRA,tr|E9F284|E9F284_METRA,	0.655636
BP	purine ribonucleoside monophosphate metabolic process	GO:0009167	10	0.0198429	2.80722	6	138	106	6844	TINF04833,TINF04930,TINF02889,TINF07961,TINF00115,TINF05117,	tr|A0A2H4S9M5|A0A2H4S9M5_CORMI,tr|A0A2H4SNJ0|A0A2H4SNJ0_CORMI,tr|A0A2H4SSA7|A0A2H4SSA7_CORMI,tr|A0A2H4SEQ2|A0A2H4SEQ2_CORMI,tr|A0A2H4SRY1|A0A2H4SRY1_CORMI,tr|A0A2H4SUJ9|A0A2H4SUJ9_CORMI,	tr|E9EWV0|E9EWV0_METRA,tr|E9EZJ2|E9EZJ2_METRA,tr|E9F317|E9F317_METRA,tr|E9F8R0|E9F8R0_METRA,tr|E9F6H1|E9F6H1_METRA,tr|E9F284|E9F284_METRA,	0.559631
BP	ribonucleoside triphosphate metabolic process	GO:0009199	9	0.0428607	2.60347	5	124	106	6844	TINF05775,TINF04930,TINF07961,TINF00115,TINF05117,	tr|A0A2H4SUX8|A0A2H4SUX8_CORMI,tr|A0A2H4SNJ0|A0A2H4SNJ0_CORMI,tr|A0A2H4SEQ2|A0A2H4SEQ2_CORMI,tr|A0A2H4SRY1|A0A2H4SRY1_CORMI,tr|A0A2H4SUJ9|A0A2H4SUJ9_CORMI,	tr|E9EWV0|E9EWV0_METRA,tr|E9F8R0|E9F8R0_METRA,tr|E9F6H1|E9F6H1_METRA,tr|E9F284|E9F284_METRA,tr|E9FDI0|E9FDI0_METRA,	0.560606
BP	ribonucleotide metabolic process	GO:0009259	9	0.0252181	2.25558	8	229	106	6844	TINF04833,TINF05775,TINF04930,TINF02889,TINF07961,TINF09910,TINF00115,TINF05117,	tr|A0A2H4S9M5|A0A2H4S9M5_CORMI,tr|A0A2H4SUX8|A0A2H4SUX8_CORMI,tr|A0A2H4SNJ0|A0A2H4SNJ0_CORMI,tr|A0A2H4SSA7|A0A2H4SSA7_CORMI,tr|A0A2H4SEQ2|A0A2H4SEQ2_CORMI,tr|A0A2H4SNT8|A0A2H4SNT8_CORMI,tr|A0A2H4SRY1|A0A2H4SRY1_CORMI,tr|A0A2H4SUJ9|A0A2H4SUJ9_CORMI,		0.632203
BP	response to xenobiotic stimulus	GO:0009410	4	0.0269795	1.61415	18	720	106	6844	TINF01599,TINF06578,TINF01474,TINF04930,TINF08936,TINF06713,TINF07977,TINF05413,TINF03619,TINF05623,TINF07961,TINF09910,TINF03690,TINF00115,TINF05117,TINF06694,TINF09303,TINF07238,	tr|A0A289ZCC6|A0A289ZCC6_CORMI,tr|A0A2H4SII6|A0A2H4SII6_CORMI,tr|A0A2H4SN31|A0A2H4SN31_CORMI,tr|A0A2H4SNJ0|A0A2H4SNJ0_CORMI,tr|A0A2H4SMV0|A0A2H4SMV0_CORMI,tr|A0A2H4SAH2|A0A2H4SAH2_CORMI,tr|A0A2H4SER7|A0A2H4SER7_CORMI,tr|A0A289ZY56|A0A289ZY56_CORMI,tr|A0A2H4SLW9|A0A2H4SLW9_CORMI,tr|A0A2H4SL71|A0A2H4SL71_CORMI,tr|A0A2H4SEQ2|A0A2H4SEQ2_CORMI,tr|A0A2H4SNT8|A0A2H4SNT8_CORMI,tr|A0A2H4SV13|A0A2H4SV13_CO…		0.649306
BP	response to inorganic substance	GO:0010035	4	0.0233868	2.70726	6	161	107	7773	TINF03690,TINF05413,TINF01599,TINF02044,TINF04222,TINF02607,		tr|E9ERA2|E9ERA2_METRA,tr|E9ELK3|E9ELK3_METRA,tr|E9ESV1|E9ESV1_METRA,tr|E9EWK4|E9EWK4_METRA,tr|E9ELD9|E9ELD9_METRA,tr|E9EY52|E9EY52_METRA,	0.729584
BP	regulation of filamentous growth	GO:0010570	5	0.0480176	2.52211	5	128	106	6844	TINF07210,TINF06578,TINF06713,TINF07977,TINF07238,	tr|A0A2H4SN12|A0A2H4SN12_CORMI,tr|A0A2H4SII6|A0A2H4SII6_CORMI,tr|A0A2H4SAH2|A0A2H4SAH2_CORMI,tr|A0A2H4SER7|A0A2H4SER7_CORMI,tr|A0A2H4S569|A0A2H4S569_CORMI,	tr|E9F2C7|E9F2C7_METRA,tr|E9EVK0|E9EVK0_METRA,tr|E9F0M4|E9F0M4_METRA,tr|E9F0X5|E9F0X5_METRA,tr|E9EV38|E9EV38_METRA,	0.597737
BP	carbohydrate biosynthetic process	GO:0016051	5	0.0424195	2.34786	6	165	106	6844	TINF07625,TINF00188,TINF07454,TINF00115,TINF01658,TINF09303,	tr|A0A2H4SHM7|A0A2H4SHM7_CORMI,tr|A0A2H4S6T8|A0A2H4S6T8_CORMI,tr|G3JBB0|G3JBB0_CORMM,tr|A0A2H4SRY1|A0A2H4SRY1_CORMI,tr|A0A2H4SW16|A0A2H4SW16_CORMI,tr|G3JF42|G3JF42_CORMM,	tr|E9F3Z4|E9F3Z4_METRA,tr|E9EPM6|E9EPM6_METRA,tr|E9EZ66|E9EZ66_METRA,tr|E9F8R0|E9F8R0_METRA,tr|E9F653|E9F653_METRA,tr|E9F6N4|E9F6N4_METRA,	0.567165
BP	carbohydrate catabolic process	GO:0016052	5	0.0402909	2.65127	5	137	107	7773	TINF06218,TINF06493,TINF02044,TINF00115,TINF07210,		tr|E9EXP6|E9EXP6_METRA,tr|E9EVT3|E9EVT3_METRA,tr|E9EWK4|E9EWK4_METRA,tr|E9F8R0|E9F8R0_METRA,tr|E9F0X5|E9F0X5_METRA,	0.628465
BP	antibiotic metabolic process	GO:0016999	3	0.00225956	3.83019	7	118	106	6844	TINF01599,TINF04930,TINF05413,TINF03619,TINF09910,TINF03690,TINF09303,	tr|A0A289ZCC6|A0A289ZCC6_CORMI,tr|A0A2H4SNJ0|A0A2H4SNJ0_CORMI,tr|A0A289ZY56|A0A289ZY56_CORMI,tr|A0A2H4SLW9|A0A2H4SLW9_CORMI,tr|A0A2H4SNT8|A0A2H4SNT8_CORMI,tr|A0A2H4SV13|A0A2H4SV13_CORMI,tr|G3JF42|G3JF42_CORMM,	tr|E9ERA2|E9ERA2_METRA,tr|E9EWV0|E9EWV0_METRA,tr|E9EPM6|E9EPM6_METRA,tr|E9ELK3|E9ELK3_METRA,tr|E9ESV1|E9ESV1_METRA,tr|E9ESF3|E9ESF3_METRA,	0.582645
BP	hexose metabolic process	GO:0019318	6	0.0246318	3.02687	5	120	107	7773	TINF04930,TINF09303,TINF06218,TINF00115,TINF00188,		tr|E9EWV0|E9EWV0_METRA,tr|E9EPM6|E9EPM6_METRA,tr|E9EXP6|E9EXP6_METRA,tr|E9F8R0|E9F8R0_METRA,tr|E9F653|E9F653_METRA,	0.741928
BP	pyridine nucleotide metabolic process	GO:0019362	9	0.019867	3.19634	5	101	106	6844	TINF06493,TINF04930,TINF05056,TINF07454,TINF00115,	tr|A0A2H4S965|A0A2H4S965_CORMI,tr|A0A2H4SNJ0|A0A2H4SNJ0_CORMI,tr|A0A2H4S8U4|A0A2H4S8U4_CORMI,tr|G3JBB0|G3JBB0_CORMM,tr|A0A2H4SRY1|A0A2H4SRY1_CORMI,		0.543333
BP	organophosphate metabolic process	GO:0019637	5	0.0147886	1.75901	17	624	106	6844	TINF03895,TINF09821,TINF04833,TINF07962,TINF06493,TINF05775,TINF01474,TINF04930,TINF02889,TINF07961,TINF02179,TINF05056,TINF09910,TINF07454,TINF00115,TINF05117,TINF04682,	tr|A0A2H4S5Z6|A0A2H4S5Z6_CORMI,tr|A0A2H4SC53|A0A2H4SC53_CORMI,tr|A0A2H4S9M5|A0A2H4S9M5_CORMI,tr|A0A2H4SUS3|A0A2H4SUS3_CORMI,tr|A0A2H4S965|A0A2H4S965_CORMI,tr|A0A2H4SUX8|A0A2H4SUX8_CORMI,tr|A0A2H4SN31|A0A2H4SN31_CORMI,tr|A0A2H4SNJ0|A0A2H4SNJ0_CORMI,tr|A0A2H4SSA7|A0A2H4SSA7_CORMI,tr|A0A2H4SEQ2|A0A2H4SEQ2_CORMI,tr|A0A2H4STB7|A0A2H4STB7_CORMI,tr|A0A2H4S8U4|A0A2H4S8U4_CORMI,tr|A0A2H4SNT8|A0A2H4SNT8_CO…		0.606669
BP	ribose phosphate metabolic process	GO:0019693	6	0.00592487	2.532	10	255	106	6844	TINF04833,TINF06493,TINF05775,TINF04930,TINF02889,TINF07961,TINF09910,TINF00115,TINF05117,TINF04682,	tr|A0A2H4S9M5|A0A2H4S9M5_CORMI,tr|A0A2H4S965|A0A2H4S965_CORMI,tr|A0A2H4SUX8|A0A2H4SUX8_CORMI,tr|A0A2H4SNJ0|A0A2H4SNJ0_CORMI,tr|A0A2H4SSA7|A0A2H4SSA7_CORMI,tr|A0A2H4SEQ2|A0A2H4SEQ2_CORMI,tr|A0A2H4SNT8|A0A2H4SNT8_CORMI,tr|A0A2H4SRY1|A0A2H4SRY1_CORMI,tr|A0A2H4SUJ9|A0A2H4SUJ9_CORMI,tr|A0A2H4SSN5|A0A2H4SSN5_CORMI,	tr|E9EWV0|E9EWV0_METRA,tr|E9EZJ2|E9EZJ2_METRA,tr|E9F317|E9F317_METRA,tr|E9EVT3|E9EVT3_METRA,tr|E9F8R0|E9F8R0_METRA,tr|E9F6H1|E9F6H1_METRA,tr|E9ERX0|E9ERX0_METRA,tr|E9F284|E9F284_METRA,tr|E9FDI0|E9FDI0_METRA,	0.629082
BP	CC assembly	GO:0022607	5	0.012058	1.49228	32	1298	106	6844	TINF03827,TINF02347,TINF07210,TINF03103,TINF07406,TINF06578,TINF07408,TINF07165,TINF06021,TINF06368,TINF09583,TINF09020,TINF01810,TINF07472,TINF02255,TINF07009,TINF04310,TINF07564,TINF05542,TINF09032,TINF06513,TINF00693,TINF09910,TINF02607,TINF01818,TINF06612,TINF06622,TINF06694,TINF08620,TINF03925,TINF07923,TINF08630,	tr|A0A2H4S607|A0A2H4S607_CORMI,tr|A0A2H4S5J3|A0A2H4S5J3_CORMI,tr|A0A2H4SN12|A0A2H4SN12_CORMI,tr|A0A2H4SU60|A0A2H4SU60_CORMI,tr|A0A2H4SBZ9|A0A2H4SBZ9_CORMI,tr|A0A2H4SII6|A0A2H4SII6_CORMI,tr|A0A2H4SFV5|A0A2H4SFV5_CORMI,tr|A0A2H4S863|A0A2H4S863_CORMI,tr|A0A2H4SVY4|A0A2H4SVY4_CORMI,tr|A0A2H4S7W0|A0A2H4S7W0_CORMI,tr|A0A2H4SRD9|A0A2H4SRD9_CORMI,tr|A0A2H4S8B4|A0A2H4S8B4_CORMI,tr|A0A2H4SQX9|A0A2H4SQX9_CO…	tr|E9EW12|E9EW12_METRA,tr|E9ERU4|E9ERU4_METRA,tr|E9EX62|E9EX62_METRA,tr|E9F9X0|E9F9X0_METRA,tr|E9F5V8|E9F5V8_METRA,tr|E9F9J2|E9F9J2_METRA,tr|E9F833|E9F833_METRA,tr|E9ELR8|E9ELR8_METRA,tr|E9ER25|E9ER25_METRA,tr|E9F0L5|E9F0L5_METRA,tr|E9F0U9|E9F0U9_METRA,tr|E9F060|E9F060_METRA,tr|E9EVD3|E9EVD3_METRA,tr|E9EKH1|E9EKH1_METRA,tr|E9EU89|E9EU89_METRA,tr|E9F9F4|E9F9F4_METRA,tr|E9F2I4|E9F2I4_METRA,tr|E9EQW…	0.588234
BP	cellular response to oxidative stress	GO:0034599	6	0.0498825	2.09265	7	243	107	7773	TINF03690,TINF05413,TINF01599,TINF05449,TINF01654,TINF03925,TINF07979,		tr|E9ERA2|E9ERA2_METRA,tr|E9ELK3|E9ELK3_METRA,tr|E9ESV1|E9ESV1_METRA,tr|E9FB05|E9FB05_METRA,tr|E9EZB2|E9EZB2_METRA,tr|E9F719|E9F719_METRA,tr|E9F2M2|E9F2M2_METRA,	0.675541
BP	nucleosome organization	GO:0034728	7	0.00357199	3.53096	7	128	106	6844	TINF02347,TINF07210,TINF01810,TINF04310,TINF09032,TINF01736,TINF06622,	tr|A0A2H4S5J3|A0A2H4S5J3_CORMI,tr|A0A2H4SN12|A0A2H4SN12_CORMI,tr|A0A2H4SQX9|A0A2H4SQX9_CORMI,tr|A0A2H4SWG8|A0A2H4SWG8_CORMI,tr|A0A2H4S890|A0A2H4S890_CORMI,tr|A0A2H4SBT0|A0A2H4SBT0_CORMI,tr|A0A2H4S997|A0A2H4S997_CORMI,	tr|E9ERU4|E9ERU4_METRA,tr|E9EX62|E9EX62_METRA,tr|E9EZF9|E9EZF9_METRA,tr|E9ER25|E9ER25_METRA,tr|E9F7L3|E9F7L3_METRA,tr|E9EVE7|E9EVE7_METRA,tr|E9F0X5|E9F0X5_METRA,	0.644744
BP	xenobiotic catabolic process	GO:0042178	5	0.00342524	4.89137	5	66	106	6844	TINF01599,TINF04930,TINF05413,TINF09910,TINF03690,	tr|A0A289ZCC6|A0A289ZCC6_CORMI,tr|A0A2H4SNJ0|A0A2H4SNJ0_CORMI,tr|A0A289ZY56|A0A289ZY56_CORMI,tr|A0A2H4SNT8|A0A2H4SNT8_CORMI,tr|A0A2H4SV13|A0A2H4SV13_CORMI,		0.68695
BP	response to chemical	GO:0042221	3	0.0288483	1.39653	31	1387	106	6844	TINF01599,TINF06578,TINF04222,TINF09583,TINF01474,TINF04930,TINF08936,TINF06713,TINF07977,TINF01654,TINF05413,TINF03619,TINF08832,TINF05623,TINF07979,TINF05504,TINF02240,TINF07961,TINF09910,TINF02607,TINF03690,TINF07454,TINF00115,TINF05117,TINF06694,TINF09303,TINF07238,TINF03925,TINF05449,TINF05250,TINF02044,	tr|A0A289ZCC6|A0A289ZCC6_CORMI,tr|A0A2H4SII6|A0A2H4SII6_CORMI,tr|A0A2H4SP67|A0A2H4SP67_CORMI,tr|A0A2H4SRD9|A0A2H4SRD9_CORMI,tr|A0A2H4SN31|A0A2H4SN31_CORMI,tr|A0A2H4SNJ0|A0A2H4SNJ0_CORMI,tr|A0A2H4SMV0|A0A2H4SMV0_CORMI,tr|A0A2H4SAH2|A0A2H4SAH2_CORMI,tr|A0A2H4SER7|A0A2H4SER7_CORMI,tr|A0A2H4SMG9|A0A2H4SMG9_CORMI,tr|A0A289ZY56|A0A289ZY56_CORMI,tr|A0A2H4SLW9|A0A2H4SLW9_CORMI,tr|A0A2H4S916|A0A2H4S916_CO…	tr|E9EPZ5|E9EPZ5_METRA,tr|E9ERA2|E9ERA2_METRA,tr|E9F3Z4|E9F3Z4_METRA,tr|E9EQK2|E9EQK2_METRA,tr|E9EWV0|E9EWV0_METRA,tr|E9EPM6|E9EPM6_METRA,tr|E9F7K9|E9F7K9_METRA,tr|E9ELK3|E9ELK3_METRA,tr|E9FB11|E9FB11_METRA,tr|E9ESV1|E9ESV1_METRA,tr|E9F2C7|E9F2C7_METRA,tr|A0A0B2XIF7|A0A0B2XIF7_METRA,tr|E9EVK0|E9EVK0_METRA,tr|E9EL05|E9EL05_METRA,tr|E9F0U9|E9F0U9_METRA,tr|E9FB05|E9FB05_METRA,tr|E9EWK4|E9EWK4_METRA,…	0.635015
BP	protein-containing complex organization	GO:0043933	5	0.0165395	1.53436	27	1052	106	6844	TINF02347,TINF07210,TINF03103,TINF07406,TINF07165,TINF06021,TINF06368,TINF09583,TINF06733,TINF01810,TINF07472,TINF02255,TINF04310,TINF07564,TINF05542,TINF08832,TINF09032,TINF06513,TINF01736,TINF00693,TINF09910,TINF02607,TINF06612,TINF06622,TINF08620,TINF07923,TINF08630,	tr|A0A2H4S5J3|A0A2H4S5J3_CORMI,tr|A0A2H4SN12|A0A2H4SN12_CORMI,tr|A0A2H4SU60|A0A2H4SU60_CORMI,tr|A0A2H4SBZ9|A0A2H4SBZ9_CORMI,tr|A0A2H4S863|A0A2H4S863_CORMI,tr|A0A2H4SVY4|A0A2H4SVY4_CORMI,tr|A0A2H4S7W0|A0A2H4S7W0_CORMI,tr|A0A2H4SRD9|A0A2H4SRD9_CORMI,tr|A0A2H4SH12|A0A2H4SH12_CORMI,tr|A0A2H4SQX9|A0A2H4SQX9_CORMI,tr|A0A2H4SBE0|A0A2H4SBE0_CORMI,tr|A0A2H4SMY4|A0A2H4SMY4_CORMI,tr|A0A2H4SWG8|A0A2H4SWG8_CO…	tr|E9ERU4|E9ERU4_METRA,tr|E9EX62|E9EX62_METRA,tr|E9EZF9|E9EZF9_METRA,tr|E9EQK2|E9EQK2_METRA,tr|E9F5V8|E9F5V8_METRA,tr|E9F9J2|E9F9J2_METRA,tr|E9F833|E9F833_METRA,tr|E9ER25|E9ER25_METRA,tr|E9F0L5|E9F0L5_METRA,tr|E9F060|E9F060_METRA,tr|E9EVD3|E9EVD3_METRA,tr|E9EV80|E9EV80_METRA,tr|E9EKH1|E9EKH1_METRA,tr|E9EU89|E9EU89_METRA,tr|E9F9F4|E9F9F4_METRA,tr|E9F2I4|E9F2I4_METRA,tr|E9EQW0|E9EQW0_METRA,tr|E9F7L…	0.574111
BP	small molecule metabolic process	GO:0044281	3	0.00668727	1.53965	31	1300	106	6844	TINF06625,TINF07210,TINF04833,TINF06493,TINF05775,TINF01474,TINF08349,TINF00337,TINF04930,TINF02889,TINF07977,TINF03833,TINF02172,TINF00188,TINF06103,TINF03662,TINF08380,TINF01862,TINF03619,TINF01990,TINF05623,TINF07961,TINF04612,TINF05056,TINF09910,TINF07454,TINF00115,TINF05117,TINF09303,TINF06218,TINF07238,	tr|A0A2H4SNF9|A0A2H4SNF9_CORMI,tr|A0A2H4SN12|A0A2H4SN12_CORMI,tr|A0A2H4S9M5|A0A2H4S9M5_CORMI,tr|A0A2H4S965|A0A2H4S965_CORMI,tr|A0A2H4SUX8|A0A2H4SUX8_CORMI,tr|A0A2H4SN31|A0A2H4SN31_CORMI,tr|A0A2H4SSB2|A0A2H4SSB2_CORMI,tr|A0A2H4SEA0|A0A2H4SEA0_CORMI,tr|A0A2H4SNJ0|A0A2H4SNJ0_CORMI,tr|A0A2H4SSA7|A0A2H4SSA7_CORMI,tr|A0A2H4SER7|A0A2H4SER7_CORMI,tr|A0A2H4STH3|A0A2H4STH3_CORMI,tr|A0A2H4SFI5|A0A2H4SFI5_CO…	tr|E9ERD9|E9ERD9_METRA,tr|E9F3Z4|E9F3Z4_METRA,tr|E9EWV0|E9EWV0_METRA,tr|E9EZJ2|E9EZJ2_METRA,tr|E9EPM6|E9EPM6_METRA,tr|E9FB11|E9FB11_METRA,tr|E9ESP9|E9ESP9_METRA,tr|E9EZW9|E9EZW9_METRA,tr|E9F2C7|E9F2C7_METRA,tr|A0A0B2XIF7|A0A0B2XIF7_METRA,tr|E9EVK0|E9EVK0_METRA,tr|E9EUN5|E9EUN5_METRA,tr|E9EXP6|E9EXP6_METRA,tr|E9F026|E9F026_METRA,tr|E9ERK7|E9ERK7_METRA,tr|E9FC58|E9FC58_METRA,tr|E9F317|E9F317_METRA,…	0.574787
BP	small molecule biosynthetic process	GO:0044283	4	0.00145475	2.04323	20	632	106	6844	TINF06625,TINF04833,TINF05775,TINF01474,TINF08349,TINF04930,TINF07977,TINF03833,TINF02172,TINF00188,TINF03662,TINF01862,TINF01990,TINF05623,TINF09910,TINF07454,TINF00115,TINF09303,TINF06218,TINF07238,	tr|A0A2H4SNF9|A0A2H4SNF9_CORMI,tr|A0A2H4S9M5|A0A2H4S9M5_CORMI,tr|A0A2H4SUX8|A0A2H4SUX8_CORMI,tr|A0A2H4SN31|A0A2H4SN31_CORMI,tr|A0A2H4SSB2|A0A2H4SSB2_CORMI,tr|A0A2H4SNJ0|A0A2H4SNJ0_CORMI,tr|A0A2H4SER7|A0A2H4SER7_CORMI,tr|A0A2H4STH3|A0A2H4STH3_CORMI,tr|A0A2H4SFI5|A0A2H4SFI5_CORMI,tr|A0A2H4S6T8|A0A2H4S6T8_CORMI,tr|A0A2H4SBE6|A0A2H4SBE6_CORMI,tr|A0A2H4ST05|A0A2H4ST05_CORMI,tr|A0A2H4SPA0|A0A2H4SPA0_CO…	tr|E9F3Z4|E9F3Z4_METRA,tr|E9EWV0|E9EWV0_METRA,tr|E9EPM6|E9EPM6_METRA,tr|E9FB11|E9FB11_METRA,tr|E9ESP9|E9ESP9_METRA,tr|E9EZW9|E9EZW9_METRA,tr|E9F2C7|E9F2C7_METRA,tr|A0A0B2XIF7|A0A0B2XIF7_METRA,tr|E9EVK0|E9EVK0_METRA,tr|E9F026|E9F026_METRA,tr|E9ERK7|E9ERK7_METRA,tr|E9FC58|E9FC58_METRA,tr|E9F317|E9F317_METRA,tr|E9F8R0|E9F8R0_METRA,tr|E9F653|E9F653_METRA,tr|E9ET00|E9ET00_METRA,tr|E9F0T6|E9F0T6_METRA,…	0.525164
BP	ribose phosphate biosynthetic process	GO:0046390	7	0.0269071	2.61754	6	148	106	6844	TINF04833,TINF05775,TINF02889,TINF09910,TINF00115,TINF04682,	tr|A0A2H4S9M5|A0A2H4S9M5_CORMI,tr|A0A2H4SUX8|A0A2H4SUX8_CORMI,tr|A0A2H4SSA7|A0A2H4SSA7_CORMI,tr|A0A2H4SNT8|A0A2H4SNT8_CORMI,tr|A0A2H4SRY1|A0A2H4SRY1_CORMI,tr|A0A2H4SSN5|A0A2H4SSN5_CORMI,		0.656315
BP	nicotinamide nucleotide metabolic process	GO:0046496	10	0.0156226	3.39821	5	95	106	6844	TINF06493,TINF04930,TINF05056,TINF07454,TINF00115,	tr|A0A2H4S965|A0A2H4S965_CORMI,tr|A0A2H4SNJ0|A0A2H4SNJ0_CORMI,tr|A0A2H4S8U4|A0A2H4S8U4_CORMI,tr|G3JBB0|G3JBB0_CORMM,tr|A0A2H4SRY1|A0A2H4SRY1_CORMI,		0.552919
BP	response to stimulus	GO:0050896	2	0.035437	1.25583	46	2365	106	6844	TINF02347,TINF01599,TINF07210,TINF06578,TINF04222,TINF07408,TINF03809,TINF04809,TINF09583,TINF01474,TINF09020,TINF04930,TINF08936,TINF06713,TINF07625,TINF07977,TINF01654,TINF05413,TINF08380,TINF07009,TINF04310,TINF09240,TINF03619,TINF01990,TINF08832,TINF06513,TINF05623,TINF07979,TINF05504,TINF02240,TINF07961,TINF01736,TINF09910,TINF02607,TINF03690,TINF06612,TINF07454,TINF00115,TINF06622,TINF05117…	tr|A0A2H4S5J3|A0A2H4S5J3_CORMI,tr|A0A289ZCC6|A0A289ZCC6_CORMI,tr|A0A2H4SN12|A0A2H4SN12_CORMI,tr|A0A2H4SII6|A0A2H4SII6_CORMI,tr|A0A2H4SP67|A0A2H4SP67_CORMI,tr|A0A2H4SFV5|A0A2H4SFV5_CORMI,tr|A0A2H4SBB8|A0A2H4SBB8_CORMI,tr|A0A2H4SFL8|A0A2H4SFL8_CORMI,tr|A0A2H4SRD9|A0A2H4SRD9_CORMI,tr|A0A2H4SN31|A0A2H4SN31_CORMI,tr|A0A2H4S8B4|A0A2H4S8B4_CORMI,tr|A0A2H4SNJ0|A0A2H4SNJ0_CORMI,tr|A0A2H4SMV0|A0A2H4SMV0_CO…		0.537511
BP	negative regulation of CC organization	GO:0051129	6	0.0387784	2.07557	8	280	107	7773	TINF01736,TINF07408,TINF06733,TINF07923,TINF08630,TINF03809,TINF06622,TINF05018,		tr|E9EZF9|E9EZF9_METRA,tr|E9ELR8|E9ELR8_METRA,tr|E9EV80|E9EV80_METRA,tr|E9F2I4|E9F2I4_METRA,tr|E9EQW0|E9EQW0_METRA,tr|E9ESP8|E9ESP8_METRA,tr|E9EVE7|E9EVE7_METRA,tr|E9F4V8|E9F4V8_METRA,	0.610323
BP	obsolete cofactor metabolic process	GO:0051186	0	0.0261813	1.86697	12	415	106	6844	TINF06625,TINF01599,TINF06493,TINF01474,TINF04930,TINF05413,TINF05056,TINF09910,TINF03690,TINF07454,TINF00115,TINF03925,	tr|A0A2H4SNF9|A0A2H4SNF9_CORMI,tr|A0A289ZCC6|A0A289ZCC6_CORMI,tr|A0A2H4S965|A0A2H4S965_CORMI,tr|A0A2H4SN31|A0A2H4SN31_CORMI,tr|A0A2H4SNJ0|A0A2H4SNJ0_CORMI,tr|A0A289ZY56|A0A289ZY56_CORMI,tr|A0A2H4S8U4|A0A2H4S8U4_CORMI,tr|A0A2H4SNT8|A0A2H4SNT8_CORMI,tr|A0A2H4SV13|A0A2H4SV13_CORMI,tr|G3JBB0|G3JBB0_CORMM,tr|A0A2H4SRY1|A0A2H4SRY1_CORMI,tr|A0A2H4S5Q0|A0A2H4S5Q0_CORMI,		0.647359
BP	localization within membrane	GO:0051668	4	0.0164035	2.29405	9	285	107	7773	TINF07009,TINF01454,TINF01818,TINF07977,TINF07238,TINF09583,TINF05542,TINF01479,TINF08825,		tr|E9EW12|E9EW12_METRA,tr|E9ENF3|E9ENF3_METRA,tr|E9F9X0|E9F9X0_METRA,tr|E9F2C7|E9F2C7_METRA,tr|E9EVK0|E9EVK0_METRA,tr|E9EMB4|E9EMB4_METRA,tr|E9EKH1|E9EKH1_METRA,tr|E9EUH0|E9EUH0_METRA,tr|E9ER30|E9ER30_METRA,	0.796024
BP	cellular response to stimulus	GO:0051716	3	0.0393392	1.27015	42	2135	106	6844	TINF02347,TINF01599,TINF07210,TINF06578,TINF04222,TINF07408,TINF03809,TINF04809,TINF09583,TINF01474,TINF09020,TINF04930,TINF06713,TINF07625,TINF07977,TINF01654,TINF05413,TINF08380,TINF04310,TINF09240,TINF03619,TINF08832,TINF06513,TINF05623,TINF07979,TINF05504,TINF02240,TINF07961,TINF01736,TINF09910,TINF02607,TINF03690,TINF06612,TINF07454,TINF00115,TINF06622,TINF05117,TINF06694,TINF09303,TINF07238…	tr|A0A2H4S5J3|A0A2H4S5J3_CORMI,tr|A0A289ZCC6|A0A289ZCC6_CORMI,tr|A0A2H4SN12|A0A2H4SN12_CORMI,tr|A0A2H4SII6|A0A2H4SII6_CORMI,tr|A0A2H4SP67|A0A2H4SP67_CORMI,tr|A0A2H4SFV5|A0A2H4SFV5_CORMI,tr|A0A2H4SBB8|A0A2H4SBB8_CORMI,tr|A0A2H4SFL8|A0A2H4SFL8_CORMI,tr|A0A2H4SRD9|A0A2H4SRD9_CORMI,tr|A0A2H4SN31|A0A2H4SN31_CORMI,tr|A0A2H4S8B4|A0A2H4S8B4_CORMI,tr|A0A2H4SNJ0|A0A2H4SNJ0_CORMI,tr|A0A2H4SAH2|A0A2H4SAH2_CO…		0.550444
BP	nucleobase-containing small molecule metabolic process	GO:0055086	6	0.0249128	1.88056	12	412	106	6844	TINF04833,TINF06493,TINF05775,TINF04930,TINF02889,TINF07961,TINF04612,TINF05056,TINF09910,TINF07454,TINF00115,TINF05117,	tr|A0A2H4S9M5|A0A2H4S9M5_CORMI,tr|A0A2H4S965|A0A2H4S965_CORMI,tr|A0A2H4SUX8|A0A2H4SUX8_CORMI,tr|A0A2H4SNJ0|A0A2H4SNJ0_CORMI,tr|A0A2H4SSA7|A0A2H4SSA7_CORMI,tr|A0A2H4SEQ2|A0A2H4SEQ2_CORMI,tr|A0A2H4S9C4|A0A2H4S9C4_CORMI,tr|A0A2H4S8U4|A0A2H4S8U4_CORMI,tr|A0A2H4SNT8|A0A2H4SNT8_CORMI,tr|G3JBB0|G3JBB0_CORMM,tr|A0A2H4SRY1|A0A2H4SRY1_CORMI,tr|A0A2H4SUJ9|A0A2H4SUJ9_CORMI,		0.633346
BP	obsolete oxidation-reduction process	GO:0055114	0	6.22e-05	2.37984	23	624	106	6844	TINF06625,TINF01599,TINF04568,TINF01474,TINF00337,TINF04930,TINF07977,TINF05413,TINF02172,TINF03662,TINF03619,TINF05623,TINF07961,TINF09910,TINF03690,TINF07454,TINF00115,TINF05117,TINF01658,TINF06218,TINF07238,TINF03925,TINF05449,	tr|A0A2H4SNF9|A0A2H4SNF9_CORMI,tr|A0A289ZCC6|A0A289ZCC6_CORMI,tr|A0A2H4SEH8|A0A2H4SEH8_CORMI,tr|A0A2H4SN31|A0A2H4SN31_CORMI,tr|A0A2H4SEA0|A0A2H4SEA0_CORMI,tr|A0A2H4SNJ0|A0A2H4SNJ0_CORMI,tr|A0A2H4SER7|A0A2H4SER7_CORMI,tr|A0A289ZY56|A0A289ZY56_CORMI,tr|A0A2H4SFI5|A0A2H4SFI5_CORMI,tr|A0A2H4SBE6|A0A2H4SBE6_CORMI,tr|A0A2H4SLW9|A0A2H4SLW9_CORMI,tr|A0A2H4SL71|A0A2H4SL71_CORMI,tr|A0A2H4SEQ2|A0A2H4SEQ2_CO…	tr|E9ERA2|E9ERA2_METRA,tr|E9F3Z4|E9F3Z4_METRA,tr|E9EWV0|E9EWV0_METRA,tr|E9ELK3|E9ELK3_METRA,tr|E9FB11|E9FB11_METRA,tr|E9ESV1|E9ESV1_METRA,tr|E9ESP9|E9ESP9_METRA,tr|E9F2C7|E9F2C7_METRA,tr|A0A0B2XIF7|A0A0B2XIF7_METRA,tr|E9EVK0|E9EVK0_METRA,tr|E9EZ66|E9EZ66_METRA,tr|E9EUN5|E9EUN5_METRA,tr|E9F780|E9F780_METRA,tr|E9FC58|E9FC58_METRA,tr|E9FB05|E9FB05_METRA,tr|E9F8R0|E9F8R0_METRA,tr|E9F6H1|E9F6H1_METRA,…	0.112288
BP	cellular response to chemical stress	GO:0062197	5	0.0173838	2.1522	10	300	106	6844	TINF01599,TINF06578,TINF01654,TINF05413,TINF07979,TINF03690,TINF07454,TINF06694,TINF03925,TINF05449,	tr|A0A289ZCC6|A0A289ZCC6_CORMI,tr|A0A2H4SII6|A0A2H4SII6_CORMI,tr|A0A2H4SMG9|A0A2H4SMG9_CORMI,tr|A0A289ZY56|A0A289ZY56_CORMI,tr|A0A2H4SMB5|A0A2H4SMB5_CORMI,tr|A0A2H4SV13|A0A2H4SV13_CORMI,tr|G3JBB0|G3JBB0_CORMM,tr|A0A2H4SW54|A0A2H4SW54_CORMI,tr|A0A2H4S5Q0|A0A2H4S5Q0_CORMI,tr|A0A2H4SMU8|A0A2H4SMU8_CORMI,	tr|E9ERA2|E9ERA2_METRA,tr|E9F3Z4|E9F3Z4_METRA,tr|E9ELK3|E9ELK3_METRA,tr|E9ESV1|E9ESV1_METRA,tr|E9F0U9|E9F0U9_METRA,tr|E9FB05|E9FB05_METRA,tr|E9EZB2|E9EZB2_METRA,tr|E9F719|E9F719_METRA,tr|E9F2M2|E9F2M2_METRA,tr|E9EV38|E9EV38_METRA,	0.570504
BP	protein-containing complex assembly	GO:0065003	6	0.0427548	1.4877	20	868	106	6844	TINF02347,TINF03103,TINF07406,TINF07165,TINF06021,TINF06368,TINF09583,TINF01810,TINF07472,TINF02255,TINF07564,TINF05542,TINF09032,TINF06513,TINF00693,TINF09910,TINF02607,TINF06612,TINF06622,TINF08620,	tr|A0A2H4S5J3|A0A2H4S5J3_CORMI,tr|A0A2H4SU60|A0A2H4SU60_CORMI,tr|A0A2H4SBZ9|A0A2H4SBZ9_CORMI,tr|A0A2H4S863|A0A2H4S863_CORMI,tr|A0A2H4SVY4|A0A2H4SVY4_CORMI,tr|A0A2H4S7W0|A0A2H4S7W0_CORMI,tr|A0A2H4SRD9|A0A2H4SRD9_CORMI,tr|A0A2H4SQX9|A0A2H4SQX9_CORMI,tr|A0A2H4SBE0|A0A2H4SBE0_CORMI,tr|A0A2H4SMY4|A0A2H4SMY4_CORMI,tr|A0A2H4SFH6|A0A2H4SFH6_CORMI,tr|A0A2H4SEP0|A0A2H4SEP0_CORMI,tr|A0A2H4S890|A0A2H4S890_CO…		0.563302
BP	cellular response to chemical stimulus	GO:0070887	4	0.00916148	1.57194	28	1109	106	6844	TINF01599,TINF06578,TINF04222,TINF01474,TINF04930,TINF06713,TINF07977,TINF01654,TINF05413,TINF03619,TINF08832,TINF05623,TINF07979,TINF05504,TINF02240,TINF07961,TINF09910,TINF02607,TINF03690,TINF07454,TINF00115,TINF05117,TINF06694,TINF09303,TINF07238,TINF03925,TINF05449,TINF02044，	tr|A0A289ZCC6|A0A289ZCC6_CORMI,tr|A0A2H4SII6|A0A2H4SII6_CORMI,tr|A0A2H4SP67|A0A2H4SP67_CORMI,tr|A0A2H4SN31|A0A2H4SN31_CORMI,tr|A0A2H4SNJ0|A0A2H4SNJ0_CORMI,tr|A0A2H4SAH2|A0A2H4SAH2_CORMI,tr|A0A2H4SER7|A0A2H4SER7_CORMI,tr|A0A2H4SMG9|A0A2H4SMG9_CORMI,tr|A0A289ZY56|A0A289ZY56_CORMI,tr|A0A2H4SLW9|A0A2H4SLW9_CORMI,tr|A0A2H4S916|A0A2H4S916_CORMI,tr|A0A2H4SL71|A0A2H4SL71_CORMI,tr|A0A2H4SMB5|A0A2H4SMB5_CO…	tr|E9ERA2|E9ERA2_METRA,tr|E9F3Z4|E9F3Z4_METRA,tr|E9EQK2|E9EQK2_METRA,tr|E9EWV0|E9EWV0_METRA,tr|E9EPM6|E9EPM6_METRA,tr|E9F7K9|E9F7K9_METRA,tr|E9ELK3|E9ELK3_METRA,tr|E9FB11|E9FB11_METRA,tr|E9ESV1|E9ESV1_METRA,tr|E9F2C7|E9F2C7_METRA,tr|A0A0B2XIF7|A0A0B2XIF7_METRA,tr|E9EVK0|E9EVK0_METRA,tr|E9F0U9|E9F0U9_METRA,tr|E9FB05|E9FB05_METRA,tr|E9EWK4|E9EWK4_METRA,tr|E9F8R0|E9F8R0_METRA,tr|E9EL34|E9EL34_METRA,…	0.551216
BP	DNA conformation change	GO:0071103	7	0.0334947	2.28264	7	198	106	6844	TINF02347,TINF07210,TINF03809,TINF01810,TINF04310,TINF06513,TINF06622,	tr|A0A2H4S5J3|A0A2H4S5J3_CORMI,tr|A0A2H4SN12|A0A2H4SN12_CORMI,tr|A0A2H4SBB8|A0A2H4SBB8_CORMI,tr|A0A2H4SQX9|A0A2H4SQX9_CORMI,tr|A0A2H4SWG8|A0A2H4SWG8_CORMI,tr|A0A2H4S5K8|A0A2H4S5K8_CORMI,tr|A0A2H4S997|A0A2H4S997_CORMI,	tr|E9ERU4|E9ERU4_METRA,tr|E9EX62|E9EX62_METRA,tr|E9F060|E9F060_METRA,tr|E9ESP8|E9ESP8_METRA,tr|E9F7L3|E9F7L3_METRA,tr|E9EVE7|E9EVE7_METRA,tr|E9F0X5|E9F0X5_METRA,	0.530332
BP	cellular response to xenobiotic stimulus	GO:0071466	5	0.00453649	1.98845	17	552	106	6844	TINF01599,TINF06578,TINF01474,TINF04930,TINF06713,TINF07977,TINF05413,TINF03619,TINF05623,TINF07961,TINF09910,TINF03690,TINF00115,TINF05117,TINF06694,TINF09303,TINF07238,	tr|A0A289ZCC6|A0A289ZCC6_CORMI,tr|A0A2H4SII6|A0A2H4SII6_CORMI,tr|A0A2H4SN31|A0A2H4SN31_CORMI,tr|A0A2H4SNJ0|A0A2H4SNJ0_CORMI,tr|A0A2H4SAH2|A0A2H4SAH2_CORMI,tr|A0A2H4SER7|A0A2H4SER7_CORMI,tr|A0A289ZY56|A0A289ZY56_CORMI,tr|A0A2H4SLW9|A0A2H4SLW9_CORMI,tr|A0A2H4SL71|A0A2H4SL71_CORMI,tr|A0A2H4SEQ2|A0A2H4SEQ2_CORMI,tr|A0A2H4SNT8|A0A2H4SNT8_CORMI,tr|A0A2H4SV13|A0A2H4SV13_CORMI,tr|A0A2H4SRY1|A0A2H4SRY1_CO…	tr|E9ERA2|E9ERA2_METRA,tr|E9EWV0|E9EWV0_METRA,tr|E9EPM6|E9EPM6_METRA,tr|E9ELK3|E9ELK3_METRA,tr|E9FB11|E9FB11_METRA,tr|E9ESV1|E9ESV1_METRA,tr|E9F2C7|E9F2C7_METRA,tr|A0A0B2XIF7|A0A0B2XIF7_METRA,tr|E9EVK0|E9EVK0_METRA,tr|E9F0U9|E9F0U9_METRA,tr|E9F8R0|E9F8R0_METRA,tr|E9F6H1|E9F6H1_METRA,tr|E9F0M4|E9F0M4_METRA,tr|E9F284|E9F284_METRA,tr|E9ESF3|E9ESF3_METRA,tr|E9EV38|E9EV38_METRA,	0.629874
BP	protein-DNA complex subunit organization	GO:0071824	6	0.0484639	1.98348	8	293	107	7773	TINF04310,TINF02347,TINF01736,TINF09032,TINF06513,TINF01810,TINF06622,TINF07210,		tr|E9ERU4|E9ERU4_METRA,tr|E9EX62|E9EX62_METRA,tr|E9EZF9|E9EZF9_METRA,tr|E9ER25|E9ER25_METRA,tr|E9F060|E9F060_METRA,tr|E9F7L3|E9F7L3_METRA,tr|E9EVE7|E9EVE7_METRA,tr|E9F0X5|E9F0X5_METRA,	0.693987
BP	purine-containing compound metabolic process	GO:0072521	5	0.0181278	2.13795	10	302	106	6844	TINF04833,TINF06493,TINF04930,TINF02889,TINF07961,TINF05056,TINF09910,TINF07454,TINF00115,TINF05117,	tr|A0A2H4S9M5|A0A2H4S9M5_CORMI,tr|A0A2H4S965|A0A2H4S965_CORMI,tr|A0A2H4SNJ0|A0A2H4SNJ0_CORMI,tr|A0A2H4SSA7|A0A2H4SSA7_CORMI,tr|A0A2H4SEQ2|A0A2H4SEQ2_CORMI,tr|A0A2H4S8U4|A0A2H4S8U4_CORMI,tr|A0A2H4SNT8|A0A2H4SNT8_CORMI,tr|G3JBB0|G3JBB0_CORMM,tr|A0A2H4SRY1|A0A2H4SRY1_CORMI,tr|A0A2H4SUJ9|A0A2H4SUJ9_CORMI,		0.554588
BP	pyridine-containing compound metabolic process	GO:0072524	5	0.0089872	3.33962	6	116	106	6844	TINF06493,TINF01474,TINF04930,TINF05056,TINF07454,TINF00115,	tr|A0A2H4S965|A0A2H4S965_CORMI,tr|A0A2H4SN31|A0A2H4SN31_CORMI,tr|A0A2H4SNJ0|A0A2H4SNJ0_CORMI,tr|A0A2H4S8U4|A0A2H4S8U4_CORMI,tr|G3JBB0|G3JBB0_CORMM,tr|A0A2H4SRY1|A0A2H4SRY1_CORMI,	tr|E9F3Z4|E9F3Z4_METRA,tr|E9EWV0|E9EWV0_METRA,tr|A0A0B2XIF7|A0A0B2XIF7_METRA,tr|E9EVT3|E9EVT3_METRA,tr|E9F8R0|E9F8R0_METRA,	0.559376
BP	organophosphate biosynthetic process	GO:0090407	6	0.0364274	1.77705	12	436	106	6844	TINF03895,TINF09821,TINF04833,TINF07962,TINF05775,TINF01474,TINF02889,TINF02179,TINF05056,TINF09910,TINF00115,TINF04682,	tr|A0A2H4S5Z6|A0A2H4S5Z6_CORMI,tr|A0A2H4SC53|A0A2H4SC53_CORMI,tr|A0A2H4S9M5|A0A2H4S9M5_CORMI,tr|A0A2H4SUS3|A0A2H4SUS3_CORMI,tr|A0A2H4SUX8|A0A2H4SUX8_CORMI,tr|A0A2H4SN31|A0A2H4SN31_CORMI,tr|A0A2H4SSA7|A0A2H4SSA7_CORMI,tr|A0A2H4STB7|A0A2H4STB7_CORMI,tr|A0A2H4S8U4|A0A2H4S8U4_CORMI,tr|A0A2H4SNT8|A0A2H4SNT8_CORMI,tr|A0A2H4SRY1|A0A2H4SRY1_CORMI,tr|A0A2H4SSN5|A0A2H4SSN5_CORMI,		0.543401
BP	detoxification	GO:0098754	2	0.0248075	3.0171	5	107	106	6844	TINF01599,TINF04222,TINF08936,TINF05413,TINF03690,	tr|A0A289ZCC6|A0A289ZCC6_CORMI,tr|A0A2H4SP67|A0A2H4SP67_CORMI,tr|A0A2H4SMV0|A0A2H4SMV0_CORMI,tr|A0A289ZY56|A0A289ZY56_CORMI,tr|A0A2H4SV13|A0A2H4SV13_CORMI,	tr|E9EPZ5|E9EPZ5_METRA,tr|E9ERA2|E9ERA2_METRA,tr|E9ELK3|E9ELK3_METRA,tr|E9ESV1|E9ESV1_METRA,tr|E9ELD9|E9ELD9_METRA,	0.63968
BP	regulation of filamentous growth of a population of unicellular organisms	GO:1900428	6	0.0392239	2.66802	5	121	106	6844	TINF07210,TINF06578,TINF06713,TINF07977,TINF07238,	tr|A0A2H4SN12|A0A2H4SN12_CORMI,tr|A0A2H4SII6|A0A2H4SII6_CORMI,tr|A0A2H4SAH2|A0A2H4SAH2_CORMI,tr|A0A2H4SER7|A0A2H4SER7_CORMI,tr|A0A2H4S569|A0A2H4S569_CORMI,	tr|E9F2C7|E9F2C7_METRA,tr|E9EVK0|E9EVK0_METRA,tr|E9F0M4|E9F0M4_METRA,tr|E9F0X5|E9F0X5_METRA,tr|E9EV38|E9EV38_METRA,	0.553118
BP	alpha-amino acid metabolic process	GO:1901605	8	0.0146332	2.21117	10	292	106	6844	TINF08349,TINF04930,TINF03833,TINF02172,TINF03662,TINF01862,TINF03619,TINF01990,TINF05623,TINF09910,	tr|A0A2H4SSB2|A0A2H4SSB2_CORMI,tr|A0A2H4SNJ0|A0A2H4SNJ0_CORMI,tr|A0A2H4STH3|A0A2H4STH3_CORMI,tr|A0A2H4SFI5|A0A2H4SFI5_CORMI,tr|A0A2H4SBE6|A0A2H4SBE6_CORMI,tr|A0A2H4ST05|A0A2H4ST05_CORMI,tr|A0A2H4SLW9|A0A2H4SLW9_CORMI,tr|A0A2H4SPA0|A0A2H4SPA0_CORMI,tr|A0A2H4SL71|A0A2H4SL71_CORMI,tr|A0A2H4SNT8|A0A2H4SNT8_CORMI,	tr|E9EWV0|E9EWV0_METRA,tr|E9FB11|E9FB11_METRA,tr|E9ESP9|E9ESP9_METRA,tr|E9EZW9|E9EZW9_METRA,tr|E9F026|E9F026_METRA,tr|E9ERK7|E9ERK7_METRA,tr|E9FC58|E9FC58_METRA,tr|E9ET00|E9ET00_METRA,tr|E9ESF3|E9ESF3_METRA,	0.614256
BP	alpha-amino acid biosynthetic process	GO:1901607	9	0.00958596	2.69025	8	192	106	6844	TINF08349,TINF03833,TINF02172,TINF03662,TINF01862,TINF01990,TINF05623,TINF09910,	tr|A0A2H4SSB2|A0A2H4SSB2_CORMI,tr|A0A2H4STH3|A0A2H4STH3_CORMI,tr|A0A2H4SFI5|A0A2H4SFI5_CORMI,tr|A0A2H4SBE6|A0A2H4SBE6_CORMI,tr|A0A2H4ST05|A0A2H4ST05_CORMI,tr|A0A2H4SPA0|A0A2H4SPA0_CORMI,tr|A0A2H4SL71|A0A2H4SL71_CORMI,tr|A0A2H4SNT8|A0A2H4SNT8_CORMI,	tr|E9FB11|E9FB11_METRA,tr|E9ESP9|E9ESP9_METRA,tr|E9EZW9|E9EZW9_METRA,tr|E9F026|E9F026_METRA,tr|E9ERK7|E9ERK7_METRA,tr|E9FC58|E9FC58_METRA,tr|E9ET00|E9ET00_METRA,	0.55815
BP	organic hydroxy compound biosynthetic process	GO:1901617	5	0.0336371	2.48331	6	156	106	6844	TINF01474,TINF04930,TINF07977,TINF07454,TINF06218,TINF07238,	tr|A0A2H4SN31|A0A2H4SN31_CORMI,tr|A0A2H4SNJ0|A0A2H4SNJ0_CORMI,tr|A0A2H4SER7|A0A2H4SER7_CORMI,tr|G3JBB0|G3JBB0_CORMM,tr|A0A2H4SGK6|A0A2H4SGK6_CORMI,tr|A0A2H4S569|A0A2H4S569_CORMI,		0.527956
CC	endosome	GO:0005768	8	0.0459972	2.00454	8	280	107	7507	TINF03586,TINF01454,TINF01818,TINF04569,TINF02166,TINF09400,TINF02607,TINF03827,		tr|E9ESE5|E9ESE5_METRA,tr|E9ENF3|E9ENF3_METRA,tr|E9F9X0|E9F9X0_METRA,tr|E9ERP2|E9ERP2_METRA,tr|E9F9Z1|E9F9Z1_METRA,tr|E9EZR9|E9EZR9_METRA,tr|E9EY52|E9EY52_METRA,tr|E9ES03|E9ES03_METRA,	0.693958
CC	cytosol	GO:0005829	3	0.0381083	1.39903	27	1354	107	7507	TINF04310,TINF02347,TINF01454,TINF07454,TINF08832,TINF09303,TINF05413,TINF05623,TINF01599,TINF02255,TINF07408,TINF06218,TINF09583,TINF06733,TINF04612,TINF06493,TINF08620,TINF08630,TINF03809,TINF00115,TINF05504,TINF01359,TINF01654,TINF07564,TINF05018,TINF03827,TINF05775,		tr|E9ERU4|E9ERU4_METRA,tr|E9EX62|E9EX62_METRA,tr|E9ENF3|E9ENF3_METRA,tr|E9F3Z4|E9F3Z4_METRA,tr|E9EQK2|E9EQK2_METRA,tr|E9EPM6|E9EPM6_METRA,tr|E9ELK3|E9ELK3_METRA,tr|E9FB11|E9FB11_METRA,tr|E9ESV1|E9ESV1_METRA,tr|E9F833|E9F833_METRA,tr|E9ELR8|E9ELR8_METRA,tr|E9EXP6|E9EXP6_METRA,tr|E9EMB4|E9EMB4_METRA,tr|E9EV80|E9EV80_METRA,tr|E9EMK1|E9EMK1_METRA,tr|E9EVT3|E9EVT3_METRA,tr|E9F9F4|E9F9F4_METRA,tr|E9EQW…	0.661179
CC	SWI/SNF superfamily-type complex	GO:0070603	5	0.00410869	4.68838	5	68	105	6695	TINF07210,TINF04310,TINF09032,TINF01736,TINF07091,	tr|A0A2H4SN12|A0A2H4SN12_CORMI,tr|A0A2H4SWG8|A0A2H4SWG8_CORMI,tr|A0A2H4S890|A0A2H4S890_CORMI,tr|A0A2H4SBT0|A0A2H4SBT0_CORMI,tr|A0A2H4SFE3|A0A2H4SFE3_CORMI,	tr|E9ERU4|E9ERU4_METRA,tr|E9EZF9|E9EZF9_METRA,tr|E9ER25|E9ER25_METRA,tr|E9F0X5|E9F0X5_METRA,tr|E9EVA8|E9EVA8_METRA,	0.468391
CC	ATPase complex	GO:1904949	4	0.0196392	2.81303	6	136	105	6695	TINF07210,TINF01144,TINF04310,TINF09032,TINF01736,TINF07091,	tr|A0A2H4SN12|A0A2H4SN12_CORMI,tr|A0A2H4SLD5|A0A2H4SLD5_CORMI,tr|A0A2H4SWG8|A0A2H4SWG8_CORMI,tr|A0A2H4S890|A0A2H4S890_CORMI,tr|A0A2H4SBT0|A0A2H4SBT0_CORMI,tr|A0A2H4SFE3|A0A2H4SFE3_CORMI,	tr|E9ERU4|E9ERU4_METRA,tr|E9FDQ3|E9FDQ3_METRA,tr|E9EZF9|E9EZF9_METRA,tr|E9ER25|E9ER25_METRA,tr|E9F0X5|E9F0X5_METRA,tr|E9EVA8|E9EVA8_METRA,	1
MF	obsolete transcription factor activity, protein binding	GO:0000988	0	0.036528	2.71631	5	112	97	5902	TINF07210,TINF07962,TINF04310,TINF09032,TINF06612,	tr|A0A2H4SN12|A0A2H4SN12_CORMI,tr|A0A2H4SUS3|A0A2H4SUS3_CORMI,tr|A0A2H4SWG8|A0A2H4SWG8_CORMI,tr|A0A2H4S890|A0A2H4S890_CORMI,tr|A0A2H4SCH1|A0A2H4SCH1_CORMI,		0.230583
MF	mRNA binding	GO:0003729	6	0.0242643	2.03496	10	299	97	5902	TINF00257,TINF07406,TINF07370,TINF03809,TINF06021,TINF06368,TINF09240,TINF07564,TINF08439,TINF00693,	tr|A0A2H4SLZ6|A0A2H4SLZ6_CORMI,tr|A0A2H4SBZ9|A0A2H4SBZ9_CORMI,tr|G3JL89|G3JL89_CORMM,tr|A0A2H4SBB8|A0A2H4SBB8_CORMI,tr|A0A2H4SVY4|A0A2H4SVY4_CORMI,tr|A0A2H4S7W0|A0A2H4S7W0_CORMI,tr|A0A2H4SP28|A0A2H4SP28_CORMI,tr|A0A2H4SFH6|A0A2H4SFH6_CORMI,tr|A0A2H4SSQ9|A0A2H4SSQ9_CORMI,tr|A0A2H4SPV9|A0A2H4SPV9_CORMI,		0.466799
MF	protein binding	GO:0005515	3	0.0393222	1.38869	31	1183	97	5902	TINF03827,TINF02347,TINF07210,TINF07962,TINF06021,TINF04809,TINF09583,TINF04353,TINF09020,TINF06713,TINF01810,TINF01654,TINF07472,TINF02255,TINF09400,TINF01862,TINF07564,TINF08832,TINF09032,TINF05504,TINF01736,TINF09910,TINF02607,TINF01818,TINF06612,TINF06694,TINF05449,TINF01454，TINF04569，TINF06218，TINF08630，	tr|A0A2H4S607|A0A2H4S607_CORMI,tr|A0A2H4S5J3|A0A2H4S5J3_CORMI,tr|A0A2H4SN12|A0A2H4SN12_CORMI,tr|A0A2H4SUS3|A0A2H4SUS3_CORMI,tr|A0A2H4SVY4|A0A2H4SVY4_CORMI,tr|A0A2H4SFL8|A0A2H4SFL8_CORMI,tr|A0A2H4SRD9|A0A2H4SRD9_CORMI,tr|A0A2H4SGJ1|A0A2H4SGJ1_CORMI,tr|A0A2H4S8B4|A0A2H4S8B4_CORMI,tr|A0A2H4SAH2|A0A2H4SAH2_CORMI,tr|A0A2H4SQX9|A0A2H4SQX9_CORMI,tr|A0A2H4SMG9|A0A2H4SMG9_CORMI,tr|A0A2H4SBE0|A0A2H4SBE0_CO…	tr|E9EX62|E9EX62_METRA,tr|E9EZF9|E9EZF9_METRA,tr|E9ENF3|E9ENF3_METRA,tr|E9F9X0|E9F9X0_METRA,tr|E9EQK2|E9EQK2_METRA,tr|E9ERP2|E9ERP2_METRA,tr|E9EKS5|E9EKS5_METRA,tr|E9EZW9|E9EZW9_METRA,tr|E9F833|E9F833_METRA,tr|E9ER25|E9ER25_METRA,tr|E9F0L5|E9F0L5_METRA,tr|E9EXP6|E9EXP6_METRA,tr|E9F0U9|E9F0U9_METRA,tr|E9EMB4|E9EMB4_METRA,tr|E9F745|E9F745_METRA,tr|E9EU89|E9EU89_METRA,tr|E9EQW0|E9EQW0_METRA,tr|E9FB0…	0.237107
MF	oxidoreductase activity	GO:0016491	3	0.00135378	2.21968	17	466	97	5902	TINF06625,TINF01599,TINF04568,TINF01474,TINF07977,TINF05413,TINF02172,TINF03662,TINF05623,TINF09910,TINF03690,TINF07454,TINF05117,TINF06218,TINF07238,TINF03925,TINF05449,	tr|A0A2H4SNF9|A0A2H4SNF9_CORMI,tr|A0A289ZCC6|A0A289ZCC6_CORMI,tr|A0A2H4SEH8|A0A2H4SEH8_CORMI,tr|A0A2H4SN31|A0A2H4SN31_CORMI,tr|A0A2H4SER7|A0A2H4SER7_CORMI,tr|A0A289ZY56|A0A289ZY56_CORMI,tr|A0A2H4SFI5|A0A2H4SFI5_CORMI,tr|A0A2H4SBE6|A0A2H4SBE6_CORMI,tr|A0A2H4SL71|A0A2H4SL71_CORMI,tr|A0A2H4SNT8|A0A2H4SNT8_CORMI,tr|A0A2H4SV13|A0A2H4SV13_CORMI,tr|G3JBB0|G3JBB0_CORMM,tr|A0A2H4SUJ9|A0A2H4SUJ9_CORMI,tr|A…	tr|E9ERA2|E9ERA2_METRA,tr|E9F3Z4|E9F3Z4_METRA,tr|E9ELK3|E9ELK3_METRA,tr|E9FB11|E9FB11_METRA,tr|E9ESV1|E9ESV1_METRA,tr|E9ESP9|E9ESP9_METRA,tr|E9F2C7|E9F2C7_METRA,tr|A0A0B2XIF7|A0A0B2XIF7_METRA,tr|E9EVK0|E9EVK0_METRA,tr|E9F780|E9F780_METRA,tr|E9FC58|E9FC58_METRA,tr|E9FB05|E9FB05_METRA,tr|E9F6H1|E9F6H1_METRA,tr|E9F719|E9F719_METRA,tr|E9F0T6|E9F0T6_METRA,	0.546925
MF	isomerase activity	GO:0016853	3	0.036916	2.71182	5	128	97	6734	TINF06218,TINF04568,TINF06493,TINF05449,TINF06622,		tr|E9EXP6|E9EXP6_METRA,tr|E9F780|E9F780_METRA,tr|E9EVT3|E9EVT3_METRA,tr|E9FB05|E9FB05_METRA,tr|E9EVE7|E9EVE7_METRA,	0.228528
MF	ligase activity, forming carbon-nitrogen bonds	GO:0016879	4	0.00409911	4.68041	5	65	97	5902	TINF04833,TINF05775,TINF02889,TINF01862,TINF01990,	tr|A0A2H4S9M5|A0A2H4S9M5_CORMI,tr|A0A2H4SUX8|A0A2H4SUX8_CORMI,tr|A0A2H4SSA7|A0A2H4SSA7_CORMI,tr|A0A2H4ST05|A0A2H4ST05_CORMI,tr|A0A2H4SPA0|A0A2H4SPA0_CORMI,	tr|E9EZJ2|E9EZJ2_METRA,tr|E9EZW9|E9EZW9_METRA,tr|E9F026|E9F026_METRA,tr|E9F317|E9F317_METRA,tr|E9FDI0|E9FDI0_METRA,	0.41401
MF	unfolded protein binding	GO:0051082	4	0.028732	2.8974	5	105	97	5902	TINF04353,TINF02255,TINF05504,TINF06694,TINF05449,	tr|A0A2H4SGJ1|A0A2H4SGJ1_CORMI,tr|A0A2H4SMY4|A0A2H4SMY4_CORMI,tr|A0A2H4SET4|A0A2H4SET4_CORMI,tr|A0A2H4SW54|A0A2H4SW54_CORMI,tr|A0A2H4SMU8|A0A2H4SMU8_CORMI,	tr|E9F833|E9F833_METRA,tr|E9F0U9|E9F0U9_METRA,tr|E9F745|E9F745_METRA,tr|E9FB05|E9FB05_METRA,tr|E9EL34|E9EL34_METRA,	0.483655
