# Supplementary material for: Comparative proteomics reveals the mechanism of cyclosporine production and mycelial growth in Tolypocladium inflatum affected by different carbon sources
Source: Front Microbiol. 2023 Dec 8;14:1259101. doi: 10.3389/fmicb.2023.1259101 (PMC10757567; doi:10.3389/fmicb.2023.1259101)
Supplement: Supplementary file 1 [file Data_Sheet_1.zip › Supplementary Table 5.XLSX]

## Sheet: Fru
Term Name	MainClass	GeneHitsInSelectedSet	AllGenesInSelectedSet	GeneHitsInBackground	AllGenesInBackground	P-value	EnrichFactor	ID	Cordyceps militaris	Metarhizium robertsii	Corrected p-value(BH method)
B 09105 Amino acid metabolism	A09100 Metabolism	7	30	619	7613	0.00884894	2.86974	[TINF06528, TINF03264, TINF02865, TINF04515, TINF07348, TINF00351, TINF05487]	[tr|A0A289ZCC6|A0A289ZCC6_CORMI, tr|A0A2H4S5T3|A0A2H4S5T3_CORMI, tr|A0A2H4SU32|A0A2H4SU32_CORMI, tr|A0A2H4SW68|A0A2H4SW68_CORMI, tr|A0A2H4S9G1|A0A2H4S9G1_CORMI, tr|A0A2H4SHM3|A0A2H4SHM3_CORMI, tr|A0A2H4SKE4|A0A2H4SKE4_CORMI]	[tr|E9F5E0|E9F5E0_METRA, tr|E9ELV7|E9ELV7_METRA, tr|E9F0T0|E9F0T0_METRA, tr|E9FCP0|E9FCP0_METRA, tr|E9EL25|E9EL25_METRA, tr|E9EW19|E9EW19_METRA, tr|E9ENQ6|E9ENQ6_METRA]	0.0960742
B 09103 Lipid metabolism	A09100 Metabolism	6	30	367	7613	0.0133346	3.45731	[TINF06067, TINF03264, TINF03702, TINF02972, TINF05487,TINF07807]	[tr|A0A2H4SIN0|A0A2H4SIN0_CORMI, tr|A0A2H4S5T3|A0A2H4S5T3_CORMI, tr|A0A2H4SLB5|A0A2H4SLB5_CORMI, tr|A0A2H4SGA9|A0A2H4SGA9_CORMI, tr|A0A2H4SKE4|A0A2H4SKE4_CORMI]	[tr|E9EL25|E9EL25_METRA, tr|E9FBM0|E9FBM0_METRA, tr|E9EPD7|E9EPD7_METRA, tr|E9ER72|E9ER72_METRA, tr|E9ENQ6|E9ENQ6_METRA]	0.101343
04147 Exosome	A09180 Brite Hierarchies	6	30	478	7613	0.0370141	2.65446	[TINF01629, TINF05610, TINF07561, TINF03702, TINF02972,TINF07807]	[tr|A0A2H4SL04|A0A2H4SL04_CORMI, tr|A0A2H4STS5|A0A2H4STS5_CORMI, tr|A0A2H4SW88|A0A2H4SW88_CORMI, tr|A0A2H4SLB5|A0A2H4SLB5_CORMI, tr|A0A2H4SGA9|A0A2H4SGA9_CORMI]	[tr|A0A0B2XG01|A0A0B2XG01_METRA, tr|E9EZD7|E9EZD7_METRA, tr|E9FBM0|E9FBM0_METRA, tr|E9EPD7|E9EPD7_METRA, tr|E9ER72|E9ER72_METRA, tr|E9F413|E9F413_METRA]	0.165475
B 09101 Carbohydrate metabolism	A09100 Metabolism	7	30	654	7613	0.0393176	2.32813	[TINF01542, TINF01577, TINF06528, TINF00525, TINF03264, TINF07348,TINF07807]	[tr|A0A2H4SEY8|A0A2H4SEY8_CORMI, tr|A0A2H4SGZ9|A0A2H4SGZ9_CORMI, tr|A0A289ZCC6|A0A289ZCC6_CORMI, tr|A0A2H4SA61|A0A2H4SA61_CORMI, tr|A0A2H4S5T3|A0A2H4S5T3_CORMI, tr|A0A2H4S9G1|A0A2H4S9G1_CORMI]	[tr|E9F0T0|E9F0T0_METRA, tr|E9F527|E9F527_METRA, tr|E9FBA1|E9FBA1_METRA, tr|E9FBM0|E9FBM0_METRA, tr|E9EW19|E9EW19_METRA, tr|E9F9Z2|E9F9Z2_METRA, tr|E9ENQ6|E9ENQ6_METRA]	0.142292
B 09141 Transport and catabolism	A09140 Cellular Processes	5	28	640	8918	0.0464907	2.48828	[TINF06528, TINF06393, TINF06797, TINF01629, TINF02972]		[tr|E9F0T0|E9F0T0_METRA, tr|E9EW92|E9EW92_METRA, tr|E9F4C5|E9F4C5_METRA, tr|E9EZD7|E9EZD7_METRA, tr|E9EPD7|E9EPD7_METRA]	0.130532

## Sheet: Suc
Term Name	MainClass	GeneHitsInSelectedSet	AllGenesInSelectedSet	GeneHitsInBackground	AllGenesInBackground	P-value	EnrichFactor	ID	Cordyceps militaris	Metarhizium robertsii	Corrected p-value(BH method)
B 09104 Nucleotide metabolism	A09100 Metabolism	9	105	195	8918	0.000467	3.92	[TINF02889, TINF00577, TINF04833, TINF05775, TINF04682, TINF03833, TINF04209, TINF00337, TINF06671]		[tr|E9EZJ2|E9EZJ2_METRA, tr|E9F3B8|E9F3B8_METRA, tr|E9F317|E9F317_METRA, tr|E9FDI0|E9FDI0_METRA, tr|E9ERX0|E9ERX0_METRA, tr|E9ET00|E9ET00_METRA, tr|E9EYP3|E9EYP3_METRA, tr|E9EUN5|E9EUN5_METRA, tr|E9ENY9|E9ENY9_METRA]	0.0556081
00250 Alanine, aspartate and glutamate metabolism	A09100 Metabolism	5	105	96	8918	0.00538692	4.42361	[TINF03369, TINF00577, TINF01862, TINF01990, TINF05623]		[tr|E9EPT7|E9EPT7_METRA, tr|E9F3B8|E9F3B8_METRA, tr|E9EZW9|E9EZW9_METRA, tr|E9F026|E9F026_METRA, tr|E9FB11|E9FB11_METRA]	0.213681
00230 Purine metabolism	A09100 Metabolism	6	105	141	8918	0.00628064	3.61418	[TINF02889, TINF00577, TINF04833, TINF04682, TINF00337, TINF06671]		[tr|E9EZJ2|E9EZJ2_METRA, tr|E9F3B8|E9F3B8_METRA, tr|E9F317|E9F317_METRA, tr|E9ERX0|E9ERX0_METRA, tr|E9EUN5|E9EUN5_METRA, tr|E9ENY9|E9ENY9_METRA]	0.186849
00564 Glycerophospholipid metabolism	A09100 Metabolism	5	105	113	8918	0.0105793	3.75811	[TINF09821, TINF02622, TINF02179, TINF07454, TINF03895]		[tr|E9F1A7|E9F1A7_METRA, tr|E9ETH6|E9ETH6_METRA, tr|E9EJG5|E9EJG5_METRA, tr|E9F3Z4|E9F3Z4_METRA, tr|E9F716|E9F716_METRA]	0.209823
B 09101 Carbohydrate metabolism	A09100 Metabolism	20	105	752	8918	0.0143446	1.80709	[TINF03369, TINF01599, TINF04612, TINF07426, TINF01658, TINF04682, TINF07625, TINF06493, TINF06218, TINF04930, TINF01990, TINF05650, TINF02044, TINF09303, TINF00115, TINF01068,TINF05056,TINF09910,TINF08630,TINF09240]		[tr|E9EPT7|E9EPT7_METRA, tr|E9ESV1|E9ESV1_METRA, tr|E9EMK1|E9EMK1_METRA, tr|E9EW78|E9EW78_METRA, tr|E9EZ66|E9EZ66_METRA, tr|E9ERX0|E9ERX0_METRA, tr|E9F6N4|E9F6N4_METRA, tr|E9EVT3|E9EVT3_METRA, tr|E9EXP6|E9EXP6_METRA, tr|E9EWV0|E9EWV0_METRA, tr|E9F026|E9F026_METRA, tr|E9EZH9|E9EZH9_METRA, tr|E9EWK4|E9EWK4_METRA, tr|E9EPM6|E9EPM6_METRA, tr|E9F8R0|E9F8R0_METRA, tr|E9EN31|E9EN31_METRA]	0.213376
04144 Endocytosis	A09140 Cellular Processes	5	105	162	8918	0.0421151	2.6214	[TINF08630, TINF03827, TINF02607, TINF01454, TINF07962]		[tr|E9EQW0|E9EQW0_METRA, tr|E9ES03|E9ES03_METRA, tr|E9EY52|E9EY52_METRA, tr|E9ENF3|E9ENF3_METRA, tr|E9F1G1|E9F1G1_METRA]	0.385515
00500 Starch and sucrose metabolism	A09100 Metabolism	5	108	88	7613	0.00807598	4.00516	[TINF07625, TINF09240, TINF01658, TINF02044, TINF01068]	[tr|A0A2H4SHM7|A0A2H4SHM7_CORMI, tr|A0A2H4SP28|A0A2H4SP28_CORMI, tr|A0A2H4SW16|A0A2H4SW16_CORMI, tr|A0A2H4SKQ6|A0A2H4SKQ6_CORMI, tr|A0A2H4SPT0|A0A2H4SPT0_CORMI]		0.192208
B 09105 Amino acid metabolism	A09100 Metabolism	16	108	619	7613	0.0133468	1.82205	[TINF03662, TINF01599, TINF05623, TINF08349, TINF01862, TINF05056, TINF09910, TINF08630, TINF03833, TINF00577, TINF02172, TINF05291, TINF03369, TINF03619, TINF01551, TINF01990]	[tr|A0A2H4SBE6|A0A2H4SBE6_CORMI, tr|A0A289ZCC6|A0A289ZCC6_CORMI, tr|A0A2H4SL71|A0A2H4SL71_CORMI, tr|A0A2H4SSB2|A0A2H4SSB2_CORMI, tr|A0A2H4ST05|A0A2H4ST05_CORMI, tr|A0A2H4S8U4|A0A2H4S8U4_CORMI, tr|A0A2H4SNT8|A0A2H4SNT8_CORMI, tr|A0A2H4STN4|A0A2H4STN4_CORMI, tr|A0A2H4STH3|A0A2H4STH3_CORMI, tr|A0A2H4S6K8|A0A2H4S6K8_CORMI, tr|A0A2H4SFI5|A0A2H4SFI5_CORMI, tr|A0A2H4SI71|A0A2H4SI71_CORMI, tr|A0A2H4SGQ1|…		0.198533
