# Supplementary material for: Comparative proteomics reveals the mechanism of cyclosporine production and mycelial growth in Tolypocladium inflatum affected by different carbon sources
Source: Front Microbiol. 2023 Dec 8;14:1259101. doi: 10.3389/fmicb.2023.1259101 (PMC10757567; doi:10.3389/fmicb.2023.1259101)
Supplement: Supplementary file 1 [file Data_Sheet_1.zip › Supplementary Table 6.XLSX]

## Sheet: 1
ID	Primer-F	Primer-R
TINF-00115	CAACACGCTCATCATCTG	CACGACCTTGACCTTCTT
TINF-06021	GGAGGAAGAAGAGCATCAA	GGTTGGACGATTCAGGTT
TINF-05623	GTCCATGTGCGTCTCTTC	CGTCAGCCTCTCACTCAT
TINF-08439	GCAAGCCTCTTCTTCCTAA	TCCTCAACAACCTCAATCAA
TINF-00577	GGATACAGCAGCACAGAC	CGAGGATGAGCCATAACTT
TINF-04833	CGTTGAGATTGCGAGGAA	TAGGCTTGGCTGATATTGTT
TINF-09910	CGCAAGCCAAGCATAAGA	CTGCCTCACCTTCTCCAT

## Sheet: 2
ID	Fru-1	Fru-2	Fru-3	Suc-1	Suc-2	Suc-3
TINF-00115	1	1	1	3.86375	3.91768	5.38893
TINF-06021	1	1	1	10.0794	11.7559	11.3597
TINF-05623	1	1	1	6.71165	5.48947	6.57352
TINF-08439	1	1	1	3.95406	3.1456	3.49026
TINF-00577	1	1	1	17.3823	9.9636	13.9312
TINF-04833	1	1	1	4.9818	4.68051	4.9818
TINF-09910	1	1	1	9.98664	15.579	12.3159

## Sheet: 3
ID	Fru-1	Fru-2	Fru-3	Suc-1	Suc-2	Suc-3
TINF00115	25.0079	24.6075	24.0598	53.9324	56.4511	52.0544
TINF06021	0.973125	0.630992	0.918242	2.18808	1.5803	1.46309
TINF05623	1.2632	0.463175	1.13927	14.2517	15.9986	13.4559
TINF08439	5.57325	4.10193	2.65533	9.19556	9.34569	6.48827
TINF00577	9.32733	11.4403	6.06179	18.5077	24.7724	19.6116
TINF04833	0.692644	0.575385	0.760804	1.45379	1.76595	1.38852
TINF09910	0.103051	0.412687	0.15329	0.774445	0.695503	0.928402
